# Supplementary material for: Inflammation-Driven Secretion Potential Is Upregulated in Osteoarthritic Fibroblast-Like Synoviocytes
Source: Int J Mol Sci. 2022 Oct 5;23(19):11817. doi: 10.3390/ijms231911817 (PMC9570304; doi:10.3390/ijms231911817)
Supplement: Supplementary file 1 [file ijms-23-11817-s001.zip]

Archive with 3 entries (3 files):
- Supplementary data.pdf
- Supplementary Table S1.xlsx
- Supplementary Table S2.xlsx
