# Supplementary material for: Inflammation-Driven Secretion Potential Is Upregulated in Osteoarthritic Fibroblast-Like Synoviocytes
Source: Int J Mol Sci. 2022 Oct 5;23(19):11817. doi: 10.3390/ijms231911817 (PMC9570304; doi:10.3390/ijms231911817)
Supplement: Supplementary file 1 [file ijms-23-11817-s001.zip › Supplementary Table S1.xlsx]

## Sheet: full-results
gene_stable_ID	gene_symbol	fdr.disease	fdr.treatment	fdr.interaction	t.test.ctrl.h.vs.o	directions.ctrl.h.vs.o	fold.change.tnf.h	fold.change.tnf.o	fold.change.lps.h	fold.change.lps.o	fold.change.tnf.h.vs.o	fold.change.lps.h.vs.o	difference.tnf	difference.lps	sd	H011	H013	H014	H031	H033	H034	H041	H043	H044	H051	H053	H054	H061	H063	H064	H071	H073	H074	H081	H083	H084	H091	H093	H094	H101	H103	H104	H111	H113	H114	O1101	O1103	O1104	O1131
s	TSPAN6	0.306633294986266	0.026766970036957	0.965497768372069	0.348592536568908	UP	0.1485620904	0.105002239875	0.1269652196	0.2359546750625	0.2505789405625	0.098029634575	0.0435598505250001	0.1089894554625	0.638363397665783	2.30047362440693	1.89750949997412	1.30489867751544	1.26545472650846	1.13067482194442	0.803091457432682	1.04976181595411	0.876468044277323	0.957009205916842	1.44745417722781	1.20517495898441	1.29514604588353	0.964218776433203	1.08412935080022	0.804053566912409	1.6670636234377	1.37751136727211	1.05235314743125	1.4119113214842	1.33875226027313	1.50319180345401	1.93829411691045	1.33667120424136	1.93048432524908	0.355362426962279	1.21366118256942	0.991067221514672	1.12767097824386	0.581491921850796	1.61671834377362	1.49849386604636	1.2306937621986	0.55049390479925	0.860081368803407
ENSG00000000005	TNMD	NA	NA	NA	NA	NA	NA	NA	NA	NA	NA	NA	NA	NA	NA	NA	NA	NA	NA	NA	NA	NA	NA	NA	NA	NA	NA	NA	NA	NA	NA	NA	NA	NA	NA	NA	NA	NA	NA	NA	NA	NA	NA	NA	NA	NA	NA	NA	NA
ENSG00000000419	DPM1	0.17679395306352	0.140887512803414	0.851287718353902	0.0372305043959597	DOWN	0.0840404423000001	0.30594292375	0.0708710604	0.124852095625	0.111940475375	0.2798619216	0.22190248145	0.0539810352250001	0.708939461189324	3.90657381528665	3.60762644844297	3.67529167149262	3.32828930566508	4.2285510642405	4.04147686062501	4.48378118192756	3.92299966164558	3.88594627180508	3.81981141629191	3.95509341993913	3.94719237891535	4.18722034202911	3.99115760517754	3.83246162005586	3.76305155041647	3.76207083638125	4.20295125671224	3.94762039532845	4.4705777236038	4.2170627500107	4.12028342386846	4.27088813390284	4.36393788135992	3.77297147653706	3.15994291875216	3.96751084512863	3.86606923016093	4.66716881739179	3.77055096811937	3.78298329440232	4.24326898798467	3.62182128529813	3.51630611580724
ENSG00000000457	SCYL3	0.93082359201268	0.483988439621565	0.66295090171863	0.109351357819716	DOWN	0.0294871738	0.1916963503125	0.1617887976	0.2277149964375	0.0124017324999999	0.155918537425	0.1622091765125	0.0659261988375002	0.362916808077235	2.06832917675153	1.84856762923848	2.12784109182269	1.54822803062966	1.8203245405791	2.14292267124597	1.72234827523684	1.80486996050504	1.36211916672566	2.61880025205239	2.07181381421877	1.07738690623927	2.0898072731755	1.3588584999831	1.97165931861942	1.95107603707402	1.47900803369119	2.03886376158213	1.59943989019672	2.00509100315175	1.44771193506808	1.58129042666263	2.34964198465195	1.75299904898898	2.31680961031059	2.30528831404592	1.89408912558911	1.90838866672381	2.06618214273961	1.97103666909434	1.5648546886081	1.88831017872541	1.93307748026339	1.50696620031016
ENSG00000000460	C1orf112	0.218821075407871	0.000514518127493289	0.868325815743519	0.536824271516068	UP	0.1907228607	0.185082722125	0.2556499279	0.3211029395	0.0617216639999998	0.132814814175	0.00564013857500045	0.0654530115999994	0.514093308647817	2.99944435137949	2.85643895588657	2.72342899201175	2.85196067881495	2.96722537191031	2.94630605324262	2.68969694368943	2.13775140260917	3.58679141350096	3.10516867939157	3.41273450282156	3.18016492565976	2.33012394309308	2.89544500809836	2.86085781313233	2.79435221839984	2.71518261624848	2.96329313549332	2.61052049534916	2.83720767960851	3.32446766508668	2.87658235985029	3.8378731037879	3.0660290631084	3.23631539827133	3.77980944659671	3.09187956588488	2.88737229496604	2.84909788998578	3.19481796976513	2.53740097004205	3.21151380772662	3.28108256981141	3.14021251087625
ENSG00000000938	FGR	NA	NA	NA	NA	NA	NA	NA	NA	NA	NA	NA	NA	NA	NA	NA	NA	NA	NA	NA	NA	NA	NA	NA	NA	NA	NA	NA	NA	NA	NA	NA	NA	NA	NA	NA	NA	NA	NA	NA	NA	NA	NA	NA	NA	NA	NA	NA	NA
ENSG00000000971	CFH	0.0225768167070759	2.28940126977491e-14	0.570658176056486	0.0228866088961508	UP	0.8246852189	0.8074173983125	0.9150642148	1.253061978375	0.5893143168125	0.944579900975	0.0172678205874996	0.337997763575001	0.76388508160224	2.51301065816281	2.53257730388077	2.86493439923812	3.6789713583118	4.2050529653074	4.44395239173171	2.79949822748405	4.00648308802985	4.30766538181317	2.65637154954717	3.84725099378681	3.14338195802134	3.32601818608179	3.65080078508092	4.73813883263047	2.76287117768792	3.64439732087078	4.03975204331055	1.5463864183518	2.93404078089781	2.70667057340152	2.54753090940974	3.21911139248048	3.0025424678214	2.25397818598322	3.06395613595198	3.11890642207785	2.84019454103401	4.06801260536221	3.70952934704679	3.31968069338177	4.10428552582181	5.36300949690364	2.96540576061171
ENSG00000001036	FUCA2	0.271102476238365	0.66843103257228	0.804209205297229	0.709459741139521	DOWN	0.0207127820000004	0.0674107237499992	0.0126042283999999	0.133302620749999	0.0895822903749997	0.188791197775	0.0466979417499989	0.12069839235	0.374979498767476	4.93289367321555	4.85399128216923	5.13422457366901	4.91633589579929	4.57407693184073	4.5196765908914	4.9049596531143	4.92583344614699	4.81349735928964	4.61966887055671	5.01515932261525	5.16626758418589	4.53779082435015	4.88556662114642	4.88451653652356	4.57575350437219	4.53585831941075	4.80350087447464	5.09416743883861	5.06596334253992	4.81506858572084	5.03123565697935	4.71743636689888	4.87120922200495	4.61646206740976	4.60137447488304	4.65426637146148	4.8826712164379	4.72955088807642	4.57575350437219	5.11976932670551	4.85816500354566	4.70248306655164	4.94722241614263
ENSG00000001084	GCLC	0.161550243921215	0.790138855555185	0.625040557477146	0.93733838205594	UP	0.0368210445999999	0.0466532814375	0.146272507	0.0724756873749999	0.0687237611875	0.203997629525	0.00983223683750012	0.0737968196250001	0.59459337861273	2.11884867979819	2.73550805521255	2.006208314498	2.93698588323844	2.17179328353629	3.07571718533084	2.44071558706437	2.35565942577357	3.35820438562471	1.7801869211315	2.45244177955956	2.92506914257367	2.16434034785984	3.11716363502951	2.37277491019763	2.36631102238633	2.23467499099027	1.9819811485691	2.73738168925137	2.08190374186876	2.17115277338862	2.42521324308834	1.79228598481417	2.93842881278036	2.23664941941886	2.80725769540417	2.76023519725829	2.80364741013042	2.62980204926102	1.88323321098086	2.54753090940974	2.84502277368885	2.56081219674297	3.18295594965311
ENSG00000001167	NFYA	0.0614628513826897	0.0747164688801478	0.621487467596941	0.783785128736784	DOWN	0.3024039103	0.0821768282500002	0.0306344268999998	0.1089010284375	0.262111984	0.1201515034875	0.22022708205	0.0782666015375	0.498579215991768	2.46451988856242	2.77319105402828	1.70911745780581	1.75612370318099	2.67122004683178	2.01127642837685	1.85478239904569	2.72376233311082	2.79712770226035	2.49395385637225	3.00564043991076	2.65121115731208	2.22946395614454	2.86260535400094	2.23986797605737	2.86522201732863	2.62444450521236	2.84470232709201	2.70387027477529	2.67287085487049	2.53947834042859	2.68830544929632	2.05143394739446	2.84909788998578	2.57568203443337	2.85643895588657	2.18300270510687	2.72974795967353	3.1441031906212	2.23044519248139	2.19645333557559	2.75520303150769	2.20243420821869	2.04872709148257
ENSG00000001460	STPG1	0.13353411370216	0.000164074692681001	0.890742172540945	0.610932126772315	DOWN	0.2618733743	0.4777247883125	0.2762563706	0.49532517275	0.3200725016875	0.323289889825	0.2158514140125	0.21906880215	0.524297918156272	2.70238478551254	2.4383978352532	1.80548974697002	1.84544662468756	1.49849386604636	1.65549807242809	1.47423544282699	1.85350180915162	1.17170179421684	1.93894136731705	1.62502014090948	1.58784307103992	2.03625982078295	0.942126717430454	1.69200595280884	2.08131065053559	1.5945965497808	1.70851023754365	1.67435660730086	1.98445667015859	1.85111228951131	2.82568709133125	1.72370044653028	2.00757896824915	1.2794798674425	1.65457597327258	1.90190380119376	1.90475067634839	1.82924928758074	1.6186452261102	1.25033859486396	1.18794522917388	1.22958844331282	2.35347299856805
ENSG00000001461	NIPAL3	0.0366486463741504	0.562086398214763	0.794561962147533	0.00385967757255588	DOWN	0.0496553120000001	0.0270735578750001	0.2464163467	0.0193661663125	0.4955732494375	0.291104823175	0.022581754125	0.2270501803875	0.504224005269269	3.79094552850803	3.11317177009863	3.34609487315185	2.83434278311408	3.36755565181023	2.85508399241129	2.81493370302939	3.19632683682649	2.89017706483227	2.95015806279624	2.97227142947369	2.47530507274468	3.53807459257759	3.2485395798409	3.04070125987724	3.42019350457369	2.92893092807212	2.54617498635866	3.40667176086542	2.79812674430317	3.2597458271923	3.19849711542828	3.11674385326899	3.07987418713418	3.01004839230522	3.11507832966397	3.20536583337602	2.88502515873325	3.49559231134965	2.68620420016111	2.35703042887137	2.576329357951	2.17439510940055	2.69083476589924
ENSG00000001497	LAS1L	0.0770576938125865	0.965483435940522	0.937635597091533	0.020440148192817	DOWN	0.0204496475	0.000644295312500098	0.0598626217999998	0.00915032199999999	0.2088510953125	0.2976693913	0.0198053521874999	0.0507122997999998	0.509425570884907	3.55015688514674	4.019807704323	3.97264750280987	3.84484382976139	3.10105578512301	3.82385907870546	3.58796614248452	3.51091517938689	3.43169546805042	3.64400810866121	3.23229997889348	4.10428552582181	3.66884244717604	2.74778555464967	3.75241147518509	3.36315305275542	3.82811919665567	3.72238583748771	3.70867633718997	4.06078113587944	3.99115760517754	3.81054652268155	4.39861505206074	3.58521795535027	3.68978965368028	3.51667965272665	3.59857192005611	3.73729872808713	3.9847258737919	3.22167545365701	3.12938837739698	3.18225899005533	3.61834517739444	3.0703089997774
ENSG00000001561	ENPP4	NA	NA	NA	NA	NA	NA	NA	NA	NA	NA	NA	NA	NA	NA	NA	NA	NA	NA	NA	NA	NA	NA	NA	NA	NA	NA	NA	NA	NA	NA	NA	NA	NA	NA	NA	NA	NA	NA	NA	NA	NA	NA	NA	NA	NA	NA	NA	NA
ENSG00000001617	SEMA3F	0.0247991917180104	7.89813869332492e-07	0.427349697491788	0.0121148416369542	DOWN	0.538841355999999	0.455582582374999	0.314447931599999	0.561547041812499	0.424299790875001	0.7546576747125	0.0832587736249994	0.2470991102125	0.652496002209576	4.93402812941009	4.37287590664783	4.64380164377339	5.2706571993987	4.91055514570095	4.93522680519701	5.58140855377895	5.13297701292758	5.2318771042131	5.83436400774104	5.40417243368694	5.59772179512586	5.82642748356437	5.22137968989573	5.22684084315487	4.85816500354566	4.31592510940696	4.51095315794486	5.29559817759203	4.95539485127994	4.96423066465528	4.90439664795951	3.80548425048271	4.39861505206074	5.17083433710935	4.55112370125931	5.05850137525885	5.48671291899968	5.10429076834926	5.45034469566614	4.23225553220631	3.4687649958195	3.45566659786826	5.48102673492062
ENSG00000001626	CFTR	NA	NA	NA	NA	NA	NA	NA	NA	NA	NA	NA	NA	NA	NA	NA	NA	NA	NA	NA	NA	NA	NA	NA	NA	NA	NA	NA	NA	NA	NA	NA	NA	NA	NA	NA	NA	NA	NA	NA	NA	NA	NA	NA	NA	NA	NA	NA	NA
ENSG00000001629	ANKIB1	0.656145682932131	0.000496995148027733	0.518656627656493	0.412096057472518	DOWN	0.4988284943	0.0319738361874999	0.0439454358	0.503438432	0.3731475074375	0.30183817315	0.4668546581125	0.4594929962	0.591504770135198	3.36247529729539	3.07606472347331	3.75967036091596	3.20504392465124	3.16917332492197	2.73666514938607	3.55878252795615	3.20680627767906	3.356306675905	2.85095459579814	2.8867812361504	2.95399725485798	4.09736072121003	2.79162059041975	3.74403820866255	4.23273151735772	3.45342883577374	4.49138636448325	3.6407781925855	3.17358742987881	3.30101551438075	3.7658059401959	2.32083472821035	4.34132496264181	3.57325356030054	3.22244065569124	3.85070952301859	3.41836359138691	3.41652718388071	3.60989017667927	3.80460414558274	3.72994623802068	4.53201442781516	3.06200138929172
ENSG00000001630	CYP51A1	0.556371012303345	0.103355437510551	0.876278624399648	0.784556270914698	DOWN	0.224120773	0.2773779201875	0.2132035259	0.0670504564374999	0.0200559845625001	0.1793542320875	0.0532571471875003	0.1461530694625	0.485570570614699	3.10404596232022	2.93880172605942	3.3497153986518	2.95671167286873	2.75023172482157	3.23872076002151	2.7535120322936	3.83869184826705	2.60555753858651	2.90472081608405	3.15702990021836	3.48577844123524	3.23533801516997	3.43134607032847	3.32230612855958	3.23229997889348	3.642817741558	3.27923336506438	3.13939056125506	3.62147383701204	3.27111672516895	3.66471868999684	3.74791078675139	3.93936574384628	3.40315444682165	3.22532982673203	3.58484042136042	2.79777745552088	3.07924385640857	3.24707024244984	2.93842881278036	3.60762644844297	3.32407696941201	3.11716363502951
ENSG00000001631	KRIT1	0.353717981500758	0.253691580044643	0.859892095514998	0.364864760976519	UP	0.0655096845999998	0.160295950125	0.2000444547	0.2225832015625	0.0259491606249997	0.1773177272375	0.0947862655250002	0.0225387468625002	0.545155808353086	3.51514970213243	3.47653898300504	3.03800683671316	3.77615876651222	3.38139531654572	2.68038882481027	2.48684078769156	3.41273450282156	2.1864092526577	2.27589140732084	3.29378486049443	2.84400811030251	3.57790844585713	3.7083471751734	3.62453746680418	2.75198614660779	3.29688430738716	3.36657551446031	3.66350052115849	3.23942687532003	3.40897006476444	3.05163281948729	2.71356305135518	3.23591468870517	3.25154277185635	3.21014666742921	3.18476633007963	3.74663978764675	3.01952615096739	2.52722919130309	3.48123779036862	3.27692616337754	4.23352698440477	2.76254658894522
ENSG00000002016	RAD52	0.549124415540506	0.0416655377970998	0.693172925025109	0.402797585357104	UP	0.6132200475	0.352396502	0.0753493764999997	0.3053532	0.421819397	0.0690079720000001	0.2608235455	0.2300038235	0.622353224297278	1.90736043076514	1.78687518361114	1.43375719019505	1.70003049813677	2.13706752814815	2.83148898537299	2.35405094325949	1.08443709386381	2.22040068283006	2.30787289537875	1.69200595280884	2.52722919130309	2.15470346767681	1.19166497482881	2.2001253901591	2.83400915805363	1.56736590458384	2.38859747990726	1.38338953664344	1.52964005783875	1.38490823765884	2.30658182843467	0.441431923193337	1.92261757294047	2.29788251180932	2.16277859846145	1.48617948773424	2.08324535139923	1.60365889013033	2.18032822961588	2.53257730388077	2.19770044703113	1.10430697973668	2.19737301220952
ENSG00000002079	MYH16	NA	NA	NA	NA	NA	NA	NA	NA	NA	NA	NA	NA	NA	NA	NA	NA	NA	NA	NA	NA	NA	NA	NA	NA	NA	NA	NA	NA	NA	NA	NA	NA	NA	NA	NA	NA	NA	NA	NA	NA	NA	NA	NA	NA	NA	NA	NA	NA
ENSG00000002330	BAD	0.608067016383913	0.000675751311971345	0.606555533637633	0.0637711515378842	UP	0.0350912487000006	0.188539210125	0.0970966029999998	0.442312305874999	0.00828775431249973	0.1132974897375	0.153447961424999	0.345215702875	0.391873670991461	5.9573711513222	6.02029097218616	5.76250498295739	6.39510314926431	6.07722555601677	6.27297867743506	5.85945527290401	5.70826861404618	5.72018599936068	6.76198130471636	6.3702863938404	6.65677254787605	5.98473862291345	6.54142783857708	6.23324785743577	5.98066324791187	6.11320196573556	5.85662278282637	5.94661705431808	5.80743916763755	5.59772179512586	6.27660879025143	6.92433633338603	5.97739886607244	5.8105598449802	5.66362290977788	5.74785665473326	5.93322913205481	6.03114035342036	6.11007120726164	6.14745069649518	5.89587351921288	5.84274830504095	6.58697534903509
ENSG00000002549	LAP3	0.261266537615811	2.94264132192953e-25	0.339853544974603	0.0307052945169704	DOWN	0.7617298065	1.5072653499375	1.5214938136	2.3395971994375	0.537377005374999	0.609944847775	0.7455355434375	0.8181033858375	0.723388752570291	4.26916581718491	4.50066332571046	5.41325300090173	4.93522680519701	6.09763737370759	6.20732680453678	4.68915317383284	5.60368311593032	6.16509938273577	4.41621373946757	5.70361609693286	6.00041198493084	4.67490978327078	5.62050295006954	6.70772208325544	4.49527297432757	5.24657796987488	6.39917590958884	4.50357728812537	4.7408220893219	5.54191597046387	4.30499549999085	4.92025770334978	6.15555085485337	4.21521524890455	5.32881782627934	6.34133675035665	4.57863303088486	4.93708290895467	5.36550845948054	4.72748386332935	5.78084842462962	7.38156050433888	4.01948902835106
ENSG00000002586	CD99	0.383600472461037	0.000411698529550131	0.730827994157144	0.0657965710614306	UP	0.131000462599999	0.2325555603125	0.0780956422999992	0.235787937687499	0.1472982700625	0.0911610723875	0.101555097712501	0.1576922953875	0.398620906340848	8.65608278257266	8.58528849360368	8.57952779292478	8.66923130130081	8.53277504250926	8.62228477392671	9.29290595550764	9.06819553346449	9.02978709233638	9.2844334944364	8.9503012285505	9.29290595550764	9.50959785342605	9.2298473998719	9.25498718006066	8.86539185567182	8.98680942865562	8.91655642384635	8.66230270905676	8.52622801707137	8.65608278257266	9.00316101865523	8.95964146397881	8.75318460034405	8.67707833520511	8.5394956541999	8.37706754713491	8.75938630148623	8.69098473394566	9.1162306307413	8.80242297030541	8.82482334768907	8.69887122212753	9.75947844304274
ENSG00000002587	HS3ST1	NA	NA	NA	NA	NA	NA	NA	NA	NA	NA	NA	NA	NA	NA	NA	NA	NA	NA	NA	NA	NA	NA	NA	NA	NA	NA	NA	NA	NA	NA	NA	NA	NA	NA	NA	NA	NA	NA	NA	NA	NA	NA	NA	NA	NA	NA	NA	NA
ENSG00000002726	AOC1	NA	NA	NA	NA	NA	NA	NA	NA	NA	NA	NA	NA	NA	NA	NA	NA	NA	NA	NA	NA	NA	NA	NA	NA	NA	NA	NA	NA	NA	NA	NA	NA	NA	NA	NA	NA	NA	NA	NA	NA	NA	NA	NA	NA	NA	NA	NA	NA
ENSG00000002745	WNT16	NA	NA	NA	NA	NA	NA	NA	NA	NA	NA	NA	NA	NA	NA	NA	NA	NA	NA	NA	NA	NA	NA	NA	NA	NA	NA	NA	NA	NA	NA	NA	NA	NA	NA	NA	NA	NA	NA	NA	NA	NA	NA	NA	NA	NA	NA	NA	NA
ENSG00000002746	HECW1	NA	NA	NA	NA	NA	NA	NA	NA	NA	NA	NA	NA	NA	NA	NA	NA	NA	NA	NA	NA	NA	NA	NA	NA	NA	NA	NA	NA	NA	NA	NA	NA	NA	NA	NA	NA	NA	NA	NA	NA	NA	NA	NA	NA	NA	NA	NA	NA
ENSG00000002822	MAD1L1	0.963495768806847	0.475784542719963	0.792639622187478	0.835224207361056	DOWN	0.0879360981000001	0.1187867701875	0.00424283459999941	0.1079501995625	0.0623732378749997	0.13522993075	0.0308506720874995	0.1037073649625	0.535968808079041	5.17637958715301	5.04632113330842	5.1357210446376	4.37053136065694	4.44349859065137	4.64427046120788	4.66185547785814	4.20594832631556	4.40956666005311	4.70808799478571	4.08026530595478	4.80418017774013	5.18607941249157	5.18894909885716	4.28599319016758	5.13497746424478	4.55740626070486	4.60192269115645	4.67296587053853	4.23352698440477	5.10862734766341	4.28202073071349	5.54726594608709	4.65295056917575	4.28202073071349	5.00669406152586	4.68668836699338	4.85758974977217	4.14327174252937	4.96015898429555	4.6422470206409	4.47204529713285	4.57518652230627	4.85513829706175
ENSG00000002834	LASP1	0.0187789699529491	0.00163018771738617	0.804209205297229	0.10460539119639	DOWN	0.2007637545	0.333393638937499	0.297600467	0.41335395675	0.3817873746875	0.36491098	0.1326298844375	0.11575348975	0.499057410429404	6.95434978993953	6.69610829861676	6.65515021539899	6.53111563221332	6.6653133116879	6.27789028543707	7.14567275279214	6.81212271735524	6.69938161173076	6.31442304921744	6.61404169273906	6.34423396460251	7.36246162752921	6.81570053559684	6.57716366560461	7.13495346121036	6.82656396036892	6.81008566596544	7.26442410401777	7.00623921532081	6.70772208325544	6.61031600536382	5.95100316579226	6.79856046744973	6.8246758143737	6.87243848974947	6.69291408151151	7.30442030187391	7.1796435829101	6.90770618133271	6.83479815667073	6.51913380751689	5.95304122220876	6.51747164557402
ENSG00000002919	SNX11	0.0329973566368884	0.816445858715068	0.660657646361376	0.00182067906885218	DOWN	0.1959652623	0.3201750815625	0.1495595303	0.183963985125	0.0856058858749997	0.2682227143125	0.1242098192625	0.0344044548250002	0.589781605622551	2.93276850608642	2.82886760623487	2.86222592995785	2.75859571975185	2.64543596340263	3.22021456800267	2.59972991379161	2.44499441457624	2.93335862213914	2.74812950382118	2.66988441939607	3.07680826435997	2.40958827809934	3.17506901559986	2.95844888672701	3.22278979143742	2.55410760547087	2.56504157692985	2.67427843878883	2.53524682754822	2.28473637671745	2.74952050898781	2.79570006304844	2.72904579927622	3.13334602327137	2.30397021062116	2.09497126451157	3.18476633007963	2.50058425005606	2.19306605111201	2.32557281198736	2.49637348006376	2.73580450665101	1.38456090991752
ENSG00000002933	TMEM176A	0.0244438300049225	0.527407073427576	0.935042957966924	0.000407144521742083	UP	0.0559427886	0.25279337525	0.0462375253	0.1141871398125	1.2451007441875	1.374001716325	0.19685058665	0.0679496145125	1.25475444975491	0	0	0.543316282507401	0	0	0	0	0.901821748219369	0	0	0.373061758476709	0	1.18767701551142	0	0.828619896610697	0.646634416461753	0	0	0	0	0	0	0	0	0	0	0	0	0	0	0.944841157864782	0	1.05134077627752	1.28150572576172
ENSG00000003056	M6PR	0.0178581329032837	0.02741937924877	0.757754938320411	0.00708742533870734	DOWN	0.207331131	0.2474586310625	0.125943689500001	0.2911653598125	0.226845045	0.10175087475	0.0401275000624999	0.1652216703125	0.374249245622393	4.43551621567037	4.61188022671172	4.55159664491987	4.13954607903576	4.78906463329018	4.62483458879268	4.70808799478571	5.09701158848812	5.32526732640225	4.48378118192756	4.86111902917002	4.74736622471044	4.30135401137379	4.37099576123238	4.45000438741364	4.70969247731236	4.15071932149425	4.07596600647658	4.60683151602766	4.64063794546546	4.45190058699044	4.5816193344444	4.56421411001742	4.62015885057654	4.5840564280344	4.58018567342429	4.43355623227843	4.23519321044806	5.19316147077166	4.76446441520172	4.01479585270467	4.6345462456142	4.73449312157354	3.74206561692908
ENSG00000003096	KLHL13	0.799872056293514	0.00790667139536484	0.889624234013926	0.815492697603375	UP	0.1909482108	0.40476526925	0.1631308678	0.3610761	0.156947161375	0.141075335125	0.21381705845	0.1979452322	0.792936306072603	1.63746739452863	1.28260511978638	2.15841403000402	1.51078186320528	1.58500624331149	1.77619260457524	1.80651644885119	1.94354201670687	1.60653821326903	2.30460645826196	2.12428225463592	2.59198255466113	1.36555160259471	1.64253580831672	1.59300222581764	2.59972991379161	1.98417461846124	2.33772066944888	2.47994187661122	2.54214190075821	2.17993104024252	2.08549610674533	2.08190374186876	2.38213413701297	2.56898687945848	1.82201968395646	1.20601108300303	1.9684177589501	1.40980282225828	0.864261153320562	1.53987232119867	1.40770990286579	1.43460338920504	2.84502277368885
ENSG00000003137	CYP26B1	0.0485514356992851	0.107207781565401	0.749991876701369	0.00859398056774156	UP	0.2699763393	0.185610584125	0.1369246142	0.3613761340625	0.305459020625	0.5365944241875	0.0843657551749999	0.2244515198625	0.787367829695766	1.45082133493546	1.67611782871811	1.38892622479226	1.26046405094373	1.3786902950922	1.14676868164794	0	1.31906049841702	0	0.94796717173571	1.07921435152296	0.792343368216323	2.38075587124768	2.64902986159989	1.3364211680011	0.903757732018082	0.506219289139755	0.656970701883468	1.10636977498213	1.7230090347363	1.14205873436078	0.751073520103027	0.729169727139669	0.59763064171437	0.205720943893362	0.412358782416746	0.40341572053213	0.996633054941028	1.230457099361	1.16978212440105	1.77836306170854	0.380401528276404	1.07119293751391	1.52569387995641
ENSG00000003147	ICA1	NA	NA	NA	NA	NA	NA	NA	NA	NA	NA	NA	NA	NA	NA	NA	NA	NA	NA	NA	NA	NA	NA	NA	NA	NA	NA	NA	NA	NA	NA	NA	NA	NA	NA	NA	NA	NA	NA	NA	NA	NA	NA	NA	NA	NA	NA	NA	NA
ENSG00000003249	DBNDD1	0.300299360250201	0.23146930095821	0.567306241980683	0.348749166366834	DOWN	0.2306978728	0.0824587894375	0.2042296406	0.2990131841875	0.0804310611875001	0.3275091446375	0.1482390833625	0.0947835435875	0.750517766304008	2.70599227328568	2.29988592223933	2.50090599178489	0.406066684823468	0.53372677539473	0.385606117816807	2.10750690955602	1.28288569526959	1.04875420229602	1.81426163470285	1.82294781024584	1.61021032319268	1.49123331953633	0.339307290746272	1.11932681712423	1.72434425630431	1.91568209822662	1.66485471263322	1.80548974697002	1.02770750753694	1.59095907706817	1.95966241978397	2.56410895732359	1.20261841782291	1.37718334838948	1.69544494855741	1.27785134046431	1.20287702864368	0.805941839726634	2.15123471964796	1.14482962121556	1.09065847239512	0.412124465467727	1.80024934115186
ENSG00000003393	ALS2	0.518367028635448	0.0179536021777677	0.706946888345107	0.345134502930207	UP	0.1478218324	0.41561325575	0.0982702113	0.5810576884375	0.1026583594375	0.317654413225	0.26779142335	0.4827874771375	0.533153231468291	2.056531340437	1.93829411691045	1.53621395074018	1.78812537906195	2.0507918682363	1.44836415979571	2.50292950294558	2.3416252199521	2.13535029694496	1.69976670187626	1.83496701163324	1.51775920820621	1.90537708074186	1.35038855125909	2.28606775384494	2.59058122327499	1.47356049571028	1.2687947689521	1.69455999637378	1.76115910977826	2.13169068799071	1.78271069434522	1.14893063259541	1.59587336662027	2.03886376158213	1.77390676231516	2.48777081247665	1.58948671038234	2.49709027858045	2.2583456076747	2.39113945447144	1.68597252701921	1.81555194073856	1.21937712936064
ENSG00000003400	CASP10	NA	NA	NA	NA	NA	NA	NA	NA	NA	NA	NA	NA	NA	NA	NA	NA	NA	NA	NA	NA	NA	NA	NA	NA	NA	NA	NA	NA	NA	NA	NA	NA	NA	NA	NA	NA	NA	NA	NA	NA	NA	NA	NA	NA	NA	NA	NA	NA
ENSG00000003402	CFLAR	0.0360997128853843	6.17112560488543e-16	0.827702621827302	0.273920368860624	UP	1.3997239845	1.4965233523125	1.4380122842	1.617830145125	0.316361878562501	0.399380371675	0.0967993678125008	0.179817860925	1.00025053840538	3.27923336506438	4.10096681518373	4.12508930705817	3.43603163542014	5.05289747349304	4.54786965556233	3.34385239797912	5.4608171509994	5.33782222904274	3.84310295003744	5.01809097461944	4.81126352741584	3.73070756433489	5.25611326187911	5.66724372505124	3.71533024896389	4.70550351591144	4.94826595631963	1.98417461846124	4.20417104655735	4.58650505889254	3.39651572058159	4.33350623438794	4.62542325389587	3.75894148726028	4.96423066465528	4.99465713245409	3.11183066147041	4.50066332571046	4.33570394100441	3.64712241345906	5.36850750243706	6.01692041676891	2.81740498713566
ENSG00000003436	TFPI	0.0636517374329825	0.114807864265733	0.691807314768545	0.0108543669470172	UP	0.0236884928999999	0.3762386771875	0.1205818749	0.461115874875	0.44685090025	0.2177033347625	0.3525501842875	0.340533999975	0.768023011098005	2.45555874115947	3.13830181374634	1.70788114774209	2.82470188833803	1.19139804108837	1.60453089959926	0.316511557238421	1.84609301970036	1.94774613248869	1.74215782107517	1.47740160321291	2.30894566769573	2.4429822223152	1.64437506715341	1.24271265751969	2.35208032353776	1.89288245245158	2.13632385277195	2.34866712265065	1.82168046924764	2.14779724191286	1.52847442751872	2.16469866242375	1.30903902774697	2.36733727225062	2.61463761696211	2.72270382675923	1.13692423602684	1.48704187010071	3.59353397018294	2.14386608424198	2.85196067881495	1.8813060467506	2.312938261024
ENSG00000003509	NDUFAF7	0.0334192208988046	0.793414572593309	0.883333223853656	0.494366534435722	UP	0.1966799639	0.0176956196875002	0.1363550298	0.0384478606249998	0.3316036071875	0.292030914025	0.1789843442125	0.097907169175	0.605753568664177	2.66443500938253	3.08570118857225	3.00860469123241	3.11540255708683	3.33888423859858	3.07176976370357	3.14690336605401	2.96047016816712	2.69292265742649	3.00900082861215	3.11674385326899	3.78500391487936	3.34497071964173	2.65545734054528	2.4338578319502	3.32005342693635	2.89859746223564	2.71455104072438	3.47096333841215	3.55359233965762	3.25113318644918	3.29988830271036	2.3383397398855	3.63569658053729	2.96572797850518	2.7706223018414	3.28886228445832	3.25258351852139	2.90472081608405	2.3439763420376	2.39691024058753	3.05940438483221	3.23807065390625	3.41804072141965
ENSG00000003756	RBM5	0.180344540251086	5.43864768070762e-06	0.606555533637633	0.0536842687819	UP	0.2621274529	0.376458215875	0.3624916984	0.246368438625	0.0821537448124996	0.312607767562501	0.114330762975	0.116123259775001	0.352901443640916	4.92633678064989	4.65352434788393	4.86954017491234	5.36095682441242	5.13422457366901	5.04885042044835	4.98652361405143	4.94359869054296	4.48520702485443	5.01923560248594	5.06170799856409	5.00261957116498	5.52643302788394	4.75415224938471	4.90555118078295	4.94535851923198	4.9395137118058	4.59045289304621	5.00100992311213	4.59787252078405	4.78992362777621	5.45855460591765	5.04016661928708	5.12725123144462	5.01689586651515	4.72540133995289	4.04186980216328	5.29899207358423	5.06886031976254	5.05411420572164	5.51718736965575	4.9021905824415	4.5564119057636	5.10490304515418
ENSG00000003987	MTMR7	0.21322689955813	0.001264855319362	0.925215648099736	0.266273529203315	UP	0.2235266134	0.267257329	0.162453536	0.2907621935625	0.167565831	0.2521437729625	0.0437307155999997	0.1283086575625	0.383725769347478	2.89331308824506	3.06274226708845	3.02413175636411	3.64113747886704	3.54604974644018	3.71513437727416	3.49356336512754	3.70115053982375	3.7385574024493	3.51281001554142	4.22596325155074	3.78965632839601	3.30220984207372	3.74870469614826	3.70705718057258	3.04399858510371	3.44692288958606	3.31139950439285	3.14239953431873	3.2204224943804	3.34898405841706	3.52906472668434	3.68296153335496	3.14990236889589	3.26077241124428	3.02560491559191	3.30362783125612	2.97757901831204	3.37159184692921	3.33293296715277	3.43717128648419	3.85643309464391	3.93035214296665	3.53220583463529
ENSG00000003989	SLC7A2	0.0986876151131393	4.31125347873811e-11	0.716844155751006	0.0417872441851121	UP	1.1840210911	2.126824196875	1.3542844095	1.9722866683125	1.1086408008125	0.78383995385	0.942803105775	0.6180022588125	1.63490682442576	0.299131361111949	0.67359624801604	0.802879684155433	0.0725702320543872	3.39426927575209	2.40762598277179	0	0.666066441110765	1.27092276909395	0	0.578675846548094	0.913816776163344	0.0268115057864622	0.595157616035097	1.76367853089001	0	1.17080291630708	1.88831017872541	0	0.779136622495073	0.45279770841634	0	1.75772115459433	1.65258489223364	0	1.42931941264555	1.446535629547	0	1.19397849061391	1.34220494755052	0	0.323287035305004	1.56764077985799	0.441249147232481
ENSG00000004059	ARF5	0.104946085798465	0.00883260001698749	0.657564980167561	0.0489927395869543	UP	0.126719382499999	0.0676415031875006	0.0837403061000002	0.228078298625	0.289084883999999	0.0856690121625006	0.0590778793124986	0.144337992525	0.39171766950602	6.38708081981211	6.44532178993147	6.32949740353531	7.07621383485384	6.6975838492008	6.95934974178141	6.98019649319819	6.80208088113847	6.90964277650138	7.07893420641654	6.91172195262447	7.17656252158774	6.99253477817136	7.00378243690375	6.80380724120642	6.90770618133271	6.95234622412787	6.76005307700294	6.61651317533622	6.3702863938404	6.60672922211777	7.11421564167528	7.40360997632091	6.87013468576371	6.39354758176911	6.15437506940504	6.42875884392693	6.79856046744973	6.33720076431489	6.66356435775237	7.06701335383078	6.82894937500885	6.77727269192695	7.48109545136537
ENSG00000004139	SARM1	0.393667713461781	1.07105376614253e-09	0.577912486861561	0.0636224022451125	UP	0.4270302616	0.9114927318125	0.5106441014	0.9287075990625	0.268186801625	0.201787829075	0.4844624702125	0.4180634976625	0.504353430139501	3.95307214553843	3.61953423089739	3.48649646240134	3.9989010004532	3.35968530398054	3.296521930457	4.29861743185888	3.56777370559858	3.02700221992762	4.13439543602717	3.51560719718675	3.56544825433345	4.13577115543278	3.34898405841706	3.24819846058902	4.03301427888549	3.3018066567029	3.71570977038956	3.55731726109788	3.87742298616496	3.50583062893605	4.20680752470137	3.95946852210677	3.88674212996977	3.90784172089889	3.77700063474887	3.48047590987727	4.02526974615942	3.65342177026877	3.93214114435988	4.25874206365297	3.62534648022395	3.0750043427236	4.59987640252229
ENSG00000004142	POLDIP2	0.0199612600385766	0.0878758224681238	0.681514454471462	0.000515830341083678	DOWN	0.102165008299999	0.0986050320625003	0.0679702456999998	0.0194169446875003	0.266352984749999	0.214239707500001	0.00355997623749893	0.0485533010124994	0.243137930691816	5.23554974565643	5.17978746990626	5.13034486975205	5.06520897740285	5.19993405964735	5.21939492463351	5.08539299104753	5.09111774076751	5.08269178243817	5.24063346168706	5.27291156789463	4.94247584348131	5.04562761740379	5.30581082206412	5.02381780362127	4.97855646956211	5.11639011074403	4.88507561581867	5.35146032026386	5.22345708116772	5.47403005810704	5.15195971657127	5.84090697494833	5.14859602123687	5.21429191821357	5.21870852757724	5.06778505778175	5.21870852757724	5.16001544387305	4.93347531261847	5.18041712004516	5.18822454560706	4.83672242007729	4.57407693184073
ENSG00000004399	PLXND1	0.822716095812117	9.70141195902652e-10	0.793738028090997	0.666623362177787	DOWN	0.624408626799999	0.539076572875	0.7496400718	0.53926134075	0.0109833588124992	0.1360300359375	0.0853320539249989	0.21037873105	0.575491316281503	5.9682271616485	5.39689902012891	5.25541284983337	5.48424238488724	4.89134449635412	5.03883391883444	6.25272932441482	5.52643302788394	5.70826861404618	6.82117368860479	5.96597521826446	5.64140341095786	6.57867812395375	6.07155761771472	5.79206099286686	6.27789028543707	5.61868327269924	5.65837947607161	5.87012455868979	5.19110379432529	4.95731093921904	6.3497321765262	6.22370612713022	5.3295341096758	5.64742397073317	5.25914951660154	5.51718736965575	6.28029156450015	5.14157493960629	5.1357210446376	5.51803679027891	5.18309094979672	4.42944665710729	5.79017182581851
ENSG00000004455	AK2	0.116334213972285	0.196931592195019	0.492429746521707	0.00172531549443673	DOWN	0.1104145717	0.0265258655	0.1417997835	0.2898540703125	0.259228485875	0.0354849307374998	0.0838887061999998	0.1480542868125	0.387203576367125	5.98918810037455	6.1484773839469	6.20846524236555	6.08458251344541	5.90560343354188	6.10194372066117	5.89876164048852	5.96486308508176	5.85058144174674	5.82826808733543	5.83898768265501	5.50847640554226	5.97222589829369	5.4194405196426	5.86335257961088	6.15102631884984	6.09668710096764	6.22140908308725	6.34011413027568	6.29502893637427	6.25006596801704	6.30656029642079	6.02029097218616	5.92334362321531	6.12263421575735	5.93228254034509	5.55487659459803	5.89393142734555	5.86148524484958	5.68677977316192	5.61868327269924	5.82642748356437	5.89692775811643	4.9773192051378
ENSG00000004468	CD38	NA	NA	NA	NA	NA	NA	NA	NA	NA	NA	NA	NA	NA	NA	NA	NA	NA	NA	NA	NA	NA	NA	NA	NA	NA	NA	NA	NA	NA	NA	NA	NA	NA	NA	NA	NA	NA	NA	NA	NA	NA	NA	NA	NA	NA	NA	NA	NA
ENSG00000004478	FKBP4	0.0775212368667977	8.558684921914e-06	0.51853025306546	0.298778158050776	DOWN	0.0785234594000004	0.31514996525	0.1540296864	0.2867460305	0.37295822975	0.269048068	0.236626505849999	0.1327163441	0.424474140214516	4.23754606926863	4.3788953216364	4.25400656985926	3.77297147653706	3.4492232501652	3.64555102639442	3.43046179003095	3.36538437966521	3.55015688514674	3.62453746680418	3.32041462168059	3.56340480209123	3.46174342452052	3.46292048421234	3.08396836766167	3.79783000085115	3.84680900717577	3.40273310289386	4.41453303137879	4.34041169514297	4.45045500494538	4.07307668340848	3.93655549693044	4.02751459172217	4.20077504523587	4.23519321044806	3.94551172631185	4.30373410918044	4.19616704422972	3.85360984466749	3.82557782496951	3.94762039532845	3.55101927068534	3.56021402709549
ENSG00000004487	KDM1A	0.0993128172484423	0.347789450315123	0.666248338451992	0.22764874700594	DOWN	0.0642500684999998	0.0411515776875007	0.0469604004999997	0.0903845221875006	0.2292688729375	0.167291348437501	0.0230984908124992	0.0434241216875009	0.261805255271936	4.75415224938471	4.62835002564236	4.56421411001742	4.47859372610027	4.52890750303737	4.23041616387744	4.36119845303781	4.50017626504351	4.29170824640975	4.02751459172217	4.49809353988109	4.37237339880704	4.46559045214247	4.48566690543667	4.47533498263397	4.9083570986047	4.76279210168062	4.59110962454371	4.74683153189205	4.67041744596487	4.77506062377619	4.83557251828018	4.67145375254418	4.50399521948575	4.5685833147283	4.73449312157354	4.46322297603193	4.46872998755681	4.77727393130762	4.87808483034616	4.40751676169387	4.27446101812991	4.20167110417504	4.33903841282046
ENSG00000004534	RBM6	0.976791489610163	0.608564530893561	0.8874527792932	0.331504810005136	DOWN	0.1512169089	0.0546760589375004	0.1764158891	0.0138751280000005	0.00395412693749986	0.0699540380750001	0.0965408499624996	0.1625407611	0.330453343861266	4.05993144578389	3.92630219941717	4.01948902835106	4.23704893924277	4.06938060812263	4.34896908256703	4.05713430436847	3.92802723897765	3.81334343332908	4.25911506851168	3.99407618646727	4.13954607903576	3.77009643520224	3.91195508100736	3.6545347967464	4.21220835057093	4.11899105122115	4.13954607903576	3.96497490550588	3.92670024404374	4.1350373121769	4.4869396991917	4.53779082435015	3.62494264864808	3.94309660872064	3.72877754604914	3.95984914181515	4.29301154012964	3.62938722237712	3.68414050803493	4.02151363840893	4.13577115543278	4.00938033597436	4.01062501748232
ENSG00000004660	CAMKK1	0.0526512154250901	2.14545141795959e-18	0.57035825159021	0.0625076610405739	DOWN	1.3011477004	1.38489270425	1.2942256457	1.2362713075	0.33414181075	0.1924424687	0.0837450038500001	0.0579543381999998	0.60527230946465	2.68391819603114	1.96132327578153	1.65774143701506	2.23106757065955	0.555104521803821	1.38456090991752	2.40762598277179	0.81006622479809	0.543506904896123	2.65252656064404	0.422116766707635	1.38956284074551	2.25901782700489	1.11618067131144	0.765104109436581	2.4638432714	1.22016901801072	1.17228941567617	2.71584387787723	1.52502523556437	1.779273824751	2.5725522696097	1.86664055237745	1.57372352335307	2.60067609021689	1.41283008327095	1.13126398269077	2.54455557709603	1.2306937621986	0.792343368216323	2.75520303150769	0.714925007560258	0.426158275233239	2.60421161182197
ENSG00000004700	RECQL	0.239138174467777	0.65855851787131	0.796553083287097	0.0823920057497923	DOWN	0.0326254164000002	0.0994887842500001	0.1660372862	0.1161650506875	0.148335353812501	0.0670036152249995	0.0668633678499999	0.0498722355124999	0.374204370127367	4.87693222240123	5.16001544387305	4.8210106538652	4.64277481760115	4.96542205615096	4.53888957837716	4.66373215310271	4.85876512783499	4.61916421748534	4.01397865495014	4.64380164377339	4.12762447077727	4.76769553794906	4.65138077362615	4.64277481760115	5.09281750601748	4.7840251258625	4.85281455110954	4.47354509783871	4.64277481760115	4.33350623438794	4.8124190882004	4.02526974615942	4.70921400854381	4.92873395770144	4.74594395176454	4.47859372610027	4.66085694507835	4.78234152176337	4.14952085029143	4.44160816191669	4.67548341912129	4.254943999946	4.27314515517471
ENSG00000004766	VPS50	0.385857371382557	0.368415668233442	0.792639622187478	0.818481404246269	DOWN	0.0715776252	0.0353488663125001	0.2966481859	0.0801393115	0.00068733187500003	0.3412460703875	0.0362287588874999	0.2165088744	0.551402392270328	2.17115277338862	1.72819343102859	1.83371906272096	2.00596768066996	1.47740160321291	2.047641402134	1.75961802541031	1.50846848846452	2.43485054847886	1.41668386756328	1.96259258714245	1.24411206382891	1.61994716126175	1.89047905735683	1.40233235266001	2.43220713960039	2.39758723113269	0.901593546329366	2.15880429473696	1.17258978607372	1.52753927187977	2.123673676783	2.02019872601378	1.60338668422	1.715601288562	1.60682813433852	1.75266469794726	1.51584091107303	2.43938150042334	1.20517495898441	1.50864483580024	1.19229829006191	2.38696933928425	1.18740140000231
ENSG00000004776	HSPB6	0.405697644018023	0.00853395323198109	0.749691529901304	0.405505843672709	DOWN	0.300129987099999	0.3296299463125	0.0861016850999992	0.353434638625	0.272863405937501	0.510696400250001	0.0294999592125009	0.267332953525001	1.06321335932022	7.21242492444582	7.13202074556535	7.02807107004626	6.71842642686823	6.84734382027785	6.84836356662245	7.71204386075415	7.55801906652401	7.52439042339965	7.30759184553254	6.26639003332677	6.95672909431842	7.32821558737244	6.90964277650138	7.33122039459834	6.45552029392011	6.90140651038281	6.57867812395375	6.1859057791012	6.03850209188894	6.4514651464767	6.26514672339858	5.35922099896137	5.89876164048852	6.08022081564893	5.78705786101749	5.97118261397471	7.02092706653202	6.485519562678	6.83654406761313	7.47146301476561	6.99908133333983	7.10157563543695	6.50534380433144
ENSG00000004777	ARHGAP33	0.489964911794461	0.721610996171219	0.902432579803487	0.961792434152021	UP	0.0861111148	0.2493768151875	0.1951759144	0.1618658203125	0.154025989375	0.3478020237	0.1632657003875	0.0333100940875002	0.692034455635597	2.62121290840671	2.29558774434802	3.26112129245347	1.75011461187222	2.99699460953889	1.78306096913542	1.81329016717512	1.28739602798704	1.71059266486	1.62280374022731	1.5253777401389	2.34714420125809	2.36347771294228	2.35035699638272	1.99292380350213	1.57798167578695	1.46315229923287	2.32454191438381	2.35914096296628	1.72370044653028	2.79398643320457	2.60816386526814	2.35208032353776	1.40436050072863	2.66250686240499	2.44705913551341	3.18798936035944	2.15745695148438	2.23333304122937	2.68218690204055	1.97976657792338	1.60308159553291	1.10040920134071	3.09713159592706
ENSG00000004779	NDUFAB1	0.600975777651404	0.447571141892188	0.892186726555513	0.716702686490255	DOWN	0.0818249775000002	0.0819328478125003	0.1460580874	0.000359679374999367	0.070126261375	0.2166518984625	0.000107870312500147	0.145698408025001	0.487937827687274	5.4663766827013	5.72498208239363	5.70176503878558	5.26276593467032	5.53399486909488	5.16693486338209	4.32879987839601	4.75256066822163	5.3577118290523	5.35381222583601	5.31025712354558	5.56661847331597	4.85093378209347	4.67770918081064	5.43287575499825	5.8371810954681	5.62524294732422	4.76551781418098	5.74136588530367	5.38131159562842	5.48671291899968	5.76834767503436	5.90659902152355	5.60032817216938	5.24786092598198	5.08850715228945	5.16952438987113	4.77669671999066	5.45122598261226	5.8467326459351	4.8275027654264	4.75639306871937	4.06587202449285	5.8044190100793
ENSG00000004799	PDK4	NA	NA	NA	NA	NA	NA	NA	NA	NA	NA	NA	NA	NA	NA	NA	NA	NA	NA	NA	NA	NA	NA	NA	NA	NA	NA	NA	NA	NA	NA	NA	NA	NA	NA	NA	NA	NA	NA	NA	NA	NA	NA	NA	NA	NA	NA	NA	NA
ENSG00000004809	SLC22A16	NA	NA	NA	NA	NA	NA	NA	NA	NA	NA	NA	NA	NA	NA	NA	NA	NA	NA	NA	NA	NA	NA	NA	NA	NA	NA	NA	NA	NA	NA	NA	NA	NA	NA	NA	NA	NA	NA	NA	NA	NA	NA	NA	NA	NA	NA	NA	NA
ENSG00000004838	ZMYND10	0.947463554005179	0.491865182301497	0.939063544209478	0.886676176012711	DOWN	0.3741367074	0.1302455970625	0.2081461456	0.207182823125	0.2007933391875	0.0421344486749999	0.2438911103375	0.000963322475000084	0.868263315174424	2.54245446011224	1.59970730356773	1.35069497849835	1.07277702599481	1.54039568112364	1.09581047958324	1.97625882466444	1.35965555996039	1.21937712936064	2.61176900531383	1.10773013505095	2.8635876616952	2.09672358665409	1.92478477290468	2.06930171123735	2.37429256649407	1.82924928758074	2.88647998803465	0.920825720764328	0.911944770515395	1.80839784339843	2.30857477126334	2.37614441465505	1.74455997624504	2.69083476589924	1.4754161777473	1.68367995886634	1.25573330031625	1.98384888444606	1.04689284758425	1.0682209945558	0.895796829772026	1.68106075186243	2.58632448771196
ENSG00000004846	ABCB5	NA	NA	NA	NA	NA	NA	NA	NA	NA	NA	NA	NA	NA	NA	NA	NA	NA	NA	NA	NA	NA	NA	NA	NA	NA	NA	NA	NA	NA	NA	NA	NA	NA	NA	NA	NA	NA	NA	NA	NA	NA	NA	NA	NA	NA	NA	NA	NA
ENSG00000004848	ARX	NA	NA	NA	NA	NA	NA	NA	NA	NA	NA	NA	NA	NA	NA	NA	NA	NA	NA	NA	NA	NA	NA	NA	NA	NA	NA	NA	NA	NA	NA	NA	NA	NA	NA	NA	NA	NA	NA	NA	NA	NA	NA	NA	NA	NA	NA	NA	NA
ENSG00000004864	SLC25A13	0.660904659421252	0.34386212438547	0.554692115168657	0.270640087700701	DOWN	0.0919796087	0.2269439089375	0.1351754527	0.0502820404374997	0.4226138214375	0.1021920280625	0.1349643002375	0.0848934122625002	0.700227087050895	1.95368078595312	1.50256033189465	2.34743509992128	2.40928241005426	2.76436130434772	2.65739314482393	2.73271796258859	2.208338580591	2.18032822961588	1.91627882070211	2.02247772683751	1.2687947689521	2.41091137499034	1.88508656328975	2.73513220701686	2.64790779761854	1.95399621654671	2.47860354483825	3.63714226947975	3.32944355697321	2.59494591578082	2.1614839564722	2.33863954950662	2.44270802778278	1.79418657659416	2.3824765424352	1.75612370318099	1.42723121724967	1.78364676068815	1.27760405898066	2.34465727056816	2.36494919155275	2.92711143844327	1.77218533027108
ENSG00000004866	ST7	0.51979736592882	0.192295020862492	0.629380589097612	0.774092535048922	DOWN	0.0971441075000001	0.2486783238125	0.3127588478	0.22692198425	0.2940395113125	0.13761978355	0.1515342163125	0.0858368635500004	0.488905103179507	2.0673267270787	2.15909705602238	2.34866712265065	2.2444963933913	2.15614868420608	2.81968181971386	2.72401709642368	2.49194702874879	3.1592363336264	2.95972058578894	2.10870409892227	3.13256412523376	2.20571852388373	2.30998026898097	2.69006927410071	2.62911332553539	2.43070276437596	3.05200751666009	3.09114528421212	2.47155929395584	2.91384811276104	2.08648278141435	1.82672513939635	2.02856160414019	2.35532902971441	2.58810906661585	3.2003950061183	1.85564178069038	2.70457706777561	2.00154881701271	2.1415587093487	2.9843543210413	3.45265472048213	1.69606933683499
ENSG00000004897	CDC27	0.157661590972567	0.239725474732756	0.950005540048803	0.163516569328519	DOWN	0.1935924335	0.262563262687499	0.154682444500001	0.3043586296875	0.23668929125	0.15598393525	0.0689708291874993	0.149676185187499	0.710161514988307	4.76551781418098	4.94775960817221	4.87993051019901	4.01181101155919	4.67548341912129	4.17293679529907	4.73170361139871	5.02381780362127	5.07269520170697	3.43169546805042	4.31679128966963	4.31343235903212	4.40230028678213	4.393581868966	4.78735138779903	5.48508301902939	5.02053250268754	4.9118090518425	4.61710410028401	5.22001069083074	4.68094051512026	4.71073995218682	4.22685499348449	5.09281750601748	4.9535959276845	5.14714589282631	5.45475657421632	5.28182491185079	5.35532232695206	4.57153014827681	4.18253004019942	5.22477485099111	5.08904730338872	4.10900656124843
ENSG00000004939	SLC4A1	NA	NA	NA	NA	NA	NA	NA	NA	NA	NA	NA	NA	NA	NA	NA	NA	NA	NA	NA	NA	NA	NA	NA	NA	NA	NA	NA	NA	NA	NA	NA	NA	NA	NA	NA	NA	NA	NA	NA	NA	NA	NA	NA	NA	NA	NA	NA	NA
ENSG00000004948	CALCR	NA	NA	NA	NA	NA	NA	NA	NA	NA	NA	NA	NA	NA	NA	NA	NA	NA	NA	NA	NA	NA	NA	NA	NA	NA	NA	NA	NA	NA	NA	NA	NA	NA	NA	NA	NA	NA	NA	NA	NA	NA	NA	NA	NA	NA	NA	NA	NA
ENSG00000004961	HCCS	0.0125481741456032	0.000514824848934038	0.987731503107817	0.0182503766539218	DOWN	0.5056704918	0.62237386425	0.1241658905	0.1801774901875	0.313729367875	0.3744211406375	0.11670337245	0.0560115996874999	0.652210109598608	3.04213928218119	3.37193602632447	3.16336311715798	2.62358968643915	4.0746480362797	3.43009065198482	3.79216468638059	4.07818998264058	3.90896658211559	3.3747193154215	3.71334801964213	3.00782921562385	3.0660290631084	4.26054945586121	3.30432407971484	3.25113318644918	3.90241454134973	3.26837549798968	3.26837549798968	3.4837712991647	3.54647272300071	3.90784172089889	3.94848808761429	3.53570480089435	3.3520772804607	3.32788667157232	2.99524115010448	2.82145916174358	3.39500165299562	3.5808196763809	3.03304071718654	3.54794440245805	3.26804004530784	2.81077820933313
ENSG00000004975	DVL2	0.0415773913741535	1.75233344068027e-05	0.689237163562639	0.00437280824571745	UP	0.1990677803	0.5560417990625	0.2769484701	0.531447302875	0.0313750953125003	0.1338502813	0.3569740187625	0.254498832775	0.435490936792035	3.93565213058327	3.79339802245968	3.63877529241084	3.76778505942399	3.46489377100092	3.65729206234804	3.90816339732025	3.09468744244338	3.10483222689613	3.94151816947525	3.14615518652974	3.58639777674493	3.67483728205222	3.75774909015006	3.22997325742959	3.39380365015626	3.56061461361412	3.76079404079397	3.22203669766901	3.80302202132669	3.26508149595063	3.30806070073304	3.16373720066562	3.38210362815003	3.89084736487213	4.09050854134982	3.08799792638037	4.11240293518669	3.28966369247042	3.67237464003313	3.94426822174263	3.55686959925799	2.51992823372181	4.58702201465405
ENSG00000005001	PRSS22	NA	NA	NA	NA	NA	NA	NA	NA	NA	NA	NA	NA	NA	NA	NA	NA	NA	NA	NA	NA	NA	NA	NA	NA	NA	NA	NA	NA	NA	NA	NA	NA	NA	NA	NA	NA	NA	NA	NA	NA	NA	NA	NA	NA	NA	NA	NA	NA
ENSG00000005007	UPF1	0.347315950084091	0.0260127756915023	0.803856078616233	0.162219086562872	UP	0.1275472705	0.1802185228125	0.1148248651	0.1578821763125	0.0883601171250001	0.0979740582250006	0.0526712523124999	0.0430573112124994	0.281213878731858	4.96130845675677	4.36074844249434	4.44535617378792	4.59394812467487	4.35026881588585	4.27494055175864	4.56421411001742	4.55064876757207	4.32302613659997	4.30042852577523	4.37008089814927	4.55901644891429	4.61531584125179	4.69787981254132	4.53537498285434	4.42801531497358	4.20459431746975	4.44862500780609	4.67986722035536	4.52651025398651	4.31385517299213	4.22990230230064	4.20335319881866	4.29952266422239	4.73976747424444	4.7065110008127	4.50439909456328	4.66373215310271	4.53043130848069	4.9241342912482	5.03440959290484	4.52319092100836	4.62889431190433	5.16626758418589
ENSG00000005020	SKAP2	0.159654342260893	0.648821118217204	0.80668193044694	0.661171475018803	DOWN	0.1166320999	0.3882844008125	0.0689431411000001	0.00933143518750001	0.6088847643125	0.1822428398875	0.2716523009125	0.0596117059125001	0.861105977316852	1.62471630963358	2.02147439724651	0.84749121189617	1.43142161426423	1.41160281695548	1.58129042666263	2.32523744553964	2.02661938775325	2.21189257640014	0.131796347006657	1.87429532827367	1.17771186389885	1.17597159472326	1.57135551157501	1.04507431916784	1.39987927640456	1.50256033189465	2.65151992514999	1.63083648965958	2.15404784308189	0.791417738327006	1.47022192164187	1.48733391675747	1.90386434886928	1.3456876539473	0.982927594341753	1.37139163754228	1.66649909459182	0.336371679637476	1.31004547689507	3.12684125933914	0.570912820304462	1.68784282644221	1.00744237547942
ENSG00000005022	SLC25A5	0.114455002405538	0.025063594306442	0.973607078585363	0.0223974984354505	DOWN	0.0489337526	0.0586096757499996	0.0964508933000001	0.1559691283125	0.3891581694375	0.4390004813	0.00967592314999965	0.0595182350124999	0.520561714438403	7.60709055604297	7.62052853852093	7.51803096283343	6.90340561059017	6.6219219654256	6.90543168424569	6.73579865485496	6.35242952494176	6.6653133116879	6.62013758489274	6.40985803911232	6.79077320305508	6.64015549859561	6.70953596115292	6.2132780132096	7.21242492444582	7.19840206691748	6.99662242753403	7.56195563292121	7.59468419201441	7.49706987745724	7.14058803987963	7.0522192998795	7.03757387951311	7.39388527019758	7.45821667073179	7.21551498577909	6.94991468139207	7.25822264519591	6.96123896828374	6.63033041877627	6.4347373397517	6.11776496067157	6.09367967884855
ENSG00000005059	MCUB	0.751187469541625	1.07059007407966e-06	0.927787657261205	0.763187072255089	DOWN	0.0829181521000004	0.000145192687499573	0.4509570849	0.4696611895	0.0364330373749997	0.0279262028125	0.0827729594125008	0.0187041046000003	0.80201931017341	5.88981129532878	5.77388561304228	5.75569594009032	5.16821240339366	4.55853457011873	5.47067332674707	4.5761969855965	4.75586011996235	5.22609015813621	4.92386715790877	4.59545098516095	4.8145310497617	5.28403912465768	5.70644984683062	6.11776496067157	5.31696199255378	4.44716761679051	5.84367301732332	4.76551781418098	5.1938617195218	5.36550845948054	4.92873395770144	5.08665762865651	5.66453814159359	5.39366367314437	5.77301835771677	5.73659787682351	4.9902275713707	4.51716404600415	5.75172995213096	5.72018599936068	5.32655428711839	5.97118261397471	4.79236549313744
ENSG00000005073	HOXA11	0.00690760557488191	1.33584808713978e-10	0.683211952640253	0.00327932811263615	DOWN	1.0873465514	1.011179745375	1.0385526002	1.020163195125	0.4106011256875	0.4683785266375	0.0761668060249998	0.0183894050749998	0.787469238895161	3.92987582965422	3.02162792199998	3.01881660152072	3.7323141864688	2.98278918792371	2.77382017560354	4.27803744589343	2.78290561548698	3.43641879058972	4.3909093815954	2.78677636586984	3.48003191325135	3.36506906110696	2.9821280841178	2.14061768677941	4.02487319399005	2.96329313549332	3.46788853131881	3.92426034674908	2.74741262325152	2.78322994862772	4.1141417865022	3.22135453137659	3.26359634632259	3.9889115154766	2.63639707280587	2.44236364808956	4.00099956962464	2.75124225372554	2.55708305266031	2.63999875311785	1.97886119455052	1.21185720131629	3.69050004617843
ENSG00000005075	POLR2J	0.833072046675463	0.315369295346289	0.822977089683332	0.632167316469499	UP	0.0930068315999995	0.11780476575	0.0482913271999994	0.2425388384375	0.0509239119374998	0.11852566515	0.0247979341500004	0.1942475112375	0.514569561119766	5.02312046445081	4.99920573557686	5.16001544387305	5.37007553145864	4.82869826526963	5.3386168486026	4.36656587125099	3.96044412141255	3.61184664106799	5.34628289713048	4.9629761108293	5.38131159562842	4.64326639537913	4.86232620824696	4.78107402153235	4.81658735059487	5.03310287070706	5.10490304515418	4.88106034259247	4.98716481859503	5.10161549247294	5.12854114622496	5.83628491659979	5.18379663673884	5.2706571993987	4.94722241614263	4.69940577197501	5.08539299104753	4.5840564280344	5.08605111667973	4.87935147616326	4.41307684641074	4.59178630706092	5.25479141289242
ENSG00000005100	DHX33	0.0779665621201809	0.134652140113139	0.973833874784762	0.101255448120302	DOWN	0.1025100196	0.196838097375	0.1350262439	0.122813556125	0.3224584684375	0.2159177028875	0.094328077775	0.0122126877750002	0.445982591505174	2.62980204926102	2.47674146893259	2.20673893687343	2.02147439724651	1.54791911562054	1.38892622479226	1.63886070919103	1.48643447908138	1.87298555745832	1.4119113214842	1.27533197269142	2.04342086317085	1.6942261827963	1.86912804381557	1.82133905514711	2.0003300480952	1.79138223968458	2.00987628805553	2.10304840206009	2.47367882780156	1.9769393790966	1.91536821719213	1.44590773164192	1.97136573292882	2.11884867979819	1.93372366158532	1.2774273543448	1.93829411691045	2.1468164273412	1.55288187306116	1.69516506159372	1.32815158924369	0.916520475831091	1.03888180871802
ENSG00000005102	MEOX1	0.900862008476986	1.78269977815153e-17	0.492429746521707	0.409842557647934	UP	2.6812965191	2.585881380625	1.9931264873	1.240206263375	0.0170517502499998	0.6745568357	0.0954151384749999	0.752920223925	1.51739467167011	0	1.17854931893907	1.14455628198228	0.39119569885865	3.77095333034048	2.90331423851819	0	2.7964376413773	1.5380873584472	0	2.54986793866942	1.99095964145391	0	2.58632448771196	2.15085292852482	0	2.28251978459804	1.75644826196577	0.207608999108356	4.37523389460149	3.64555102639442	0	2.39017469852188	1.37163933176339	0	2.45003334133037	2.08355077604452	0	3.03167549475696	1.94511006677484	0.147765374574261	2.40700905947189	1.00101428801623	0
ENSG00000005108	THSD7A	NA	NA	NA	NA	NA	NA	NA	NA	NA	NA	NA	NA	NA	NA	NA	NA	NA	NA	NA	NA	NA	NA	NA	NA	NA	NA	NA	NA	NA	NA	NA	NA	NA	NA	NA	NA	NA	NA	NA	NA	NA	NA	NA	NA	NA	NA	NA	NA
ENSG00000005156	LIG3	0.203201614984122	0.782238952304397	0.928313252905161	0.174798725487471	DOWN	0.0107085676000001	0.172481853875	0.0648347557000002	0.0916115501249997	0.0420106520624999	0.1984242791125	0.161773286275	0.0267767944249995	0.530652730898794	2.61351424472794	2.60528892783725	3.04437858255897	2.5305545503248	2.99228368090363	2.84197731730139	2.76951414734929	2.73063251566243	3.25187108750774	2.81004306219541	2.4429822223152	2.84740697261096	2.92343729201389	2.56898687945848	2.7484716370173	2.67287085487049	2.76810311617065	2.76920975004196	3.15818655213405	2.69734189913675	2.89936560579456	2.41562942900893	2.99865777346877	2.50223778367794	3.22313830792354	2.48949847320188	2.53117489738981	2.3765273806505	3.09255462094058	2.70566947298556	2.76320300848604	3.08943304256726	2.66349999567513	2.18070126030267
ENSG00000005175	RPAP3	0.0867454921601525	0.323000558012503	0.655264351106751	0.00859955266117715	DOWN	0.2639539121	0.1092944766875	0.330768366	0.226293177125	0.3937366596875	0.00866544802499991	0.1546594354125	0.104475188875	0.586320851170147	3.01148204882654	2.88815147742109	2.99944435137949	2.71084794203683	2.37785161539304	2.15973210494427	1.72107124969784	3.05236042822408	2.10401705068778	2.70599227328568	2.30528831404592	1.94610837201087	2.82748289066155	2.85231682210032	2.43609024721093	3.04437858255897	2.43777434747189	2.65515384080445	3.02314628267105	2.78572265973136	2.23736506580951	2.97545353850999	2.34330493298796	3.09434111363489	2.76254658894522	2.33671753198906	2.72662875864898	3.30843961268967	2.07181381421877	2.42427644054192	2.2444963933913	3.0361704333363	2.83256284937807	1.34272124444215
ENSG00000005187	ACSM3	0.520458331202684	0.0372599751594288	0.660657646361376	0.91217801551339	UP	0.0912101201000004	0.3792940541875	0.1645415778	0.490692086	0.27104240075	0.3091089748625	0.2880839340875	0.3261505082	0.547885165344582	2.55447095199384	2.62426642738928	2.92853437310102	3.1585511209278	2.83503414177537	2.41940452066795	2.98142965125448	2.32622411404501	2.2543182613654	2.57225257837844	2.00442111351245	2.80436314457888	2.1900957418163	2.1900957418163	2.43002463986787	2.95015806279624	2.38106366588919	2.67557457174042	2.52169619948676	2.5612020639518	2.92608774076788	2.66002837567992	3.75931944115613	2.1753482684266	3.45907151787729	2.79915772104406	2.12061445844147	2.46020965702339	3.11507832966397	3.12827839295366	1.943986313789	2.70989731565732	1.46958030768882	2.49637348006376
ENSG00000005189	REXO5	0.70980109463777	0.576461483749203	0.743187371875923	0.246587889477025	DOWN	0.1076196294	0.4642030635	0.0389423052	0.2221660148125	0.2229421236875	0.1656568596	0.3565834341	0.1832237096125	0.979060946858646	2.06337861932853	1.8854019574941	1.86382512566193	1.72660668999481	2.19406440675813	1.20807560906107	1.85872224277202	1.18883294529897	2.11364828565454	1.9561739166725	0.537230980414087	0	2.00124274865732	1.87265262560315	1.38604308368722	0.97252369116163	1.78085518649001	1.74491872558926	2.01250562039741	1.70196790912211	1.88764910175032	1.81939405640017	1.53684735959509	2.60689062029754	1.96321743231843	2.3328173639261	2.50763031238738	0.54147586752597	0.808373810375865	1.98598268429006	2.34931459030259	2.31521155447629	1.28796395652583	0.420068669879031
ENSG00000005194	CIAPIN1	0.0473129461911338	0.380715552238687	0.577912486861561	0.00713348397725149	DOWN	0.0131645711000004	0.1417983225625	0.1146100107	0.0500686061875002	0.2966377073125	0.3607300542625	0.1286337514625	0.0645414045124997	0.453233658680699	4.20251620160602	3.9074348328791	4.00688274209857	3.95630573820666	3.43501829913894	3.88837749503268	3.67316271230169	3.56852163785812	3.78806434507851	3.79959277067297	3.58909392371676	3.24192480656133	3.60137721791132	3.7276444525378	3.77536290784518	3.75913047658514	3.71256795139293	3.69170122132521	3.64816805896648	3.9402169963156	3.55063003925667	3.5402315314883	3.96537441227199	3.47961809860399	3.59702249937535	3.47813566806164	3.53948295745459	3.11153416747517	3.69667890487499	2.78089682674069	3.25709831719021	3.24298222670647	2.4165893475472	3.29617842829602
ENSG00000005206	SPPL2B	0.0666624073385494	0.0277615362908459	0.744006338434195	0.00582722779921158	UP	0.1700150939	0.3085257645625	0.1179669944	0.2361545395625	0.2292551946875	0.2495783201875	0.1385106706625	0.1181875451625	0.415835617871039	4.51000625542459	3.92426034674908	4.20077504523587	4.43164725812587	4.254943999946	4.51293691056916	4.42480073480524	4.3742340249669	4.30042852577523	4.72589502025163	4.21665229913941	4.66085694507835	4.78107402153235	4.27314515517471	4.3476691311271	4.47581391788705	4.54014276581695	4.43213622490053	3.97221155764098	4.18507623078428	3.82975229600703	4.17949918393963	3.99362933996209	3.74323271418713	3.8668374275886	4.31167902067096	4.1545483913756	4.61388985686042	4.20776110602209	4.61966887055671	4.69321898055732	4.109876771576	4.3054026924283	4.96674448921575
ENSG00000005238	FAM214B	0.14209529772495	1.4388965586164e-11	0.494600996559612	0.483231525538475	UP	0.4218951123	0.6486456865	0.369087937	0.7468171241875	0.12878504125	0.2797636542375	0.2267505742	0.377729187187501	0.410256888403863	3.98011751401544	3.62534648022395	3.45488342294194	3.17430764504316	2.95497542378641	3.14877840679705	3.30289457421647	2.7932993103172	2.74511859227476	3.30728109541279	2.93172781787353	2.96292230142282	3.38860518882727	3.19191035189615	3.08357185322982	4.0290825483436	3.26689409745561	2.9643337048443	3.43501829913894	2.92034035818838	3.27735028248599	4.22944431455142	3.56061461361412	3.36280713547142	3.40632118181257	3.09508102762774	3.39183810946649	3.23942687532003	2.93335862213914	3.41001615998082	3.74751537232281	3.12357233889965	2.14483394368285	3.80209128596187
ENSG00000005243	COPZ2	0.744877166090059	0.186998879343057	0.666286899245349	0.276322853782828	DOWN	0.4176830338	0.064312159	0.5356638211	0.164721596874999	0.122875740125	0.14044708955	0.3533708748	0.370942224225001	0.70790130309291	5.88866411155679	4.87586373718112	4.98112374664072	6.14503692508598	5.96597521826446	6.19080632913891	5.84274830504095	5.12593008952007	5.70644984683062	7.17080050634427	6.27789028543707	5.6386397232595	6.46019625557586	6.28625707181094	6.1944934410006	5.79868097765222	6.03759780587513	5.60822581564597	5.74033728010863	5.00330400829296	5.66724372505124	5.87423140518232	6.59007535876573	5.64485651836883	5.38052137246069	4.78234152176337	4.64380164377339	5.71168306738926	4.89083469358778	4.38062090241585	5.39291310509231	5.22197554263488	5.0610259971838	5.85461232351472
ENSG00000005249	PRKAR2B	NA	NA	NA	NA	NA	NA	NA	NA	NA	NA	NA	NA	NA	NA	NA	NA	NA	NA	NA	NA	NA	NA	NA	NA	NA	NA	NA	NA	NA	NA	NA	NA	NA	NA	NA	NA	NA	NA	NA	NA	NA	NA	NA	NA	NA	NA	NA	NA
ENSG00000005302	MSL3	0.737693832276076	0.000308897074881776	0.745013986172892	0.179652139483852	DOWN	0.1521130139	0.2817201059375	0.2740346613	0.5680656936875	0.092683906125	0.0717400342250003	0.1296070920375	0.2940310323875	0.463983688929797	3.41804072141965	3.5950296279713	3.30101551438075	3.62375624565117	4.16608650776609	3.95984914181515	3.83333083519388	3.64113747886704	3.97518376324718	3.78571752998287	3.78883566569373	3.63287342529989	2.8789036775303	3.36247529729539	4.07268110440466	3.13654524470528	4.27130219274108	3.89362590531256	3.60497933887368	3.40963160459724	3.94309660872064	3.80502699640784	3.22244065569124	3.96666596796432	3.14877840679705	3.83527598268804	4.1627046630431	3.89000661068669	3.35400066453618	2.95773605389545	3.78057378557643	4.11502163480965	4.45996042581916	2.81673062377162
ENSG00000005339	CREBBP	0.268543976403709	0.196987372932246	0.800717417004897	0.190542436674978	UP	0.0735627408999999	0.0286590176249999	0.1735243406	0.183560806625	0.2623330564375	0.2274657991875	0.044903723275	0.0100364660249999	0.57365756262822	3.81209128687205	3.68063217137215	3.85109677469102	3.44052160150975	3.75967036091596	3.48339892883701	3.96934299352738	3.98628253633146	3.5650329269636	2.85177506061646	2.98044758926582	3.53032949936759	4.0018348875176	3.40586929871748	4.06338255229371	3.97968637056295	3.96150410193148	4.14777038345112	3.6466918481688	3.95590692999541	3.77055096811937	3.52451007168307	2.29103068317654	3.81900065688106	3.56097426829828	4.17076440263226	3.94973837566498	3.99062110695847	3.85031399216173	4.33299147424667	4.14952085029143	4.15669344457479	4.23893674066841	4.36024702781846
ENSG00000005379	TSPOAP1	0.69195169821173	0.131236427782261	0.568812677992691	0.288170025110336	DOWN	0.5002830265	0.18276908825	0.3709362063	0.1135505780625	0.1002106575	0.0400823474875001	0.31751393825	0.2573856282375	0.665150857712835	1.08443709386381	0.304971534436752	0.076666541648068	1.00937710749865	0.102986756132972	0.588703575934812	1.82387698552322	1.42570666704377	1.28532083376957	1.5834372469769	1.66485471263322	1.32243394824629	1.42570666704377	1.7798916955848	1.4708755115327	0.865623950653405	0.999479953439416	0.42741968713559	1.04746626160405	0.529994088368645	0.85158622820159	1.5028565965179	0.991067221514672	1.27266862714019	1.85220843997229	0.405254177901082	1.80173559485172	1.55880484701536	0.546758157639189	0.947022270075244	0.350154645209888	0.736694711066355	1.17828181676694	2.27621587568384
ENSG00000005381	MPO	NA	NA	NA	NA	NA	NA	NA	NA	NA	NA	NA	NA	NA	NA	NA	NA	NA	NA	NA	NA	NA	NA	NA	NA	NA	NA	NA	NA	NA	NA	NA	NA	NA	NA	NA	NA	NA	NA	NA	NA	NA	NA	NA	NA	NA	NA	NA	NA
ENSG00000005421	PON1	NA	NA	NA	NA	NA	NA	NA	NA	NA	NA	NA	NA	NA	NA	NA	NA	NA	NA	NA	NA	NA	NA	NA	NA	NA	NA	NA	NA	NA	NA	NA	NA	NA	NA	NA	NA	NA	NA	NA	NA	NA	NA	NA	NA	NA	NA	NA	NA
ENSG00000005436	GCFC2	0.431456897739469	0.284446458165972	0.89739299341284	0.175002257515818	DOWN	0.3388484496	0.1123325475625	0.2575522481	0.0235626690625002	0.0558653835625003	0.0483917065625001	0.2265159020375	0.2339895790375	0.509658324651654	3.21014666742921	2.66002837567992	2.17889114497109	2.72167901138799	3.00296569354685	2.50965603987667	3.0263552846393	2.1204635698203	2.64610094064847	1.80398022423703	1.73441031723043	2.53595940425787	2.53117489738981	2.49395385637225	2.02824179546247	2.92711143844327	2.65601645580837	2.6681804738891	2.53668755122764	2.29859876594735	2.21884416437024	2.41214319087392	2.22207879925135	2.88776025192935	3.56890673897355	2.85837699309121	2.08092737278253	3.23667069971802	2.53947834042859	3.64477189947729	2.88291032759051	2.10622006322019	1.90319048391666	2.93987999041285
ENSG00000005448	WDR54	0.191908959661824	0.0543831101381475	0.641865194782777	0.884557465537854	DOWN	0.0275582091000004	0.245295437875	0.0682819213000005	0.4299395450625	0.2967201215625	0.522087940950001	0.217737228774999	0.3616576237625	0.579946232291111	4.32086607474635	4.62378882373506	4.33760660189977	4.26504402184116	2.94525243079144	4.07063248144347	3.8679310487332	3.81170023737169	4.37099576123238	3.68333400776025	3.58326020330644	4.24025590399254	3.77980944659671	3.69296125109464	3.58796614248452	3.89566112498775	3.68246439102339	3.969123386081	3.74483994248985	4.23519321044806	4.00228534611909	3.96454525455178	4.78107402153235	3.80165374623342	3.66278590590996	4.08026530595478	3.66040966996037	4.07862149322888	4.10306051055026	3.90532821749805	3.85446842877217	3.14169178421216	3.47460067651881	4.17039826958409
ENSG00000005469	CROT	0.658589375639789	0.00328676021919808	0.599469307249707	0.197628930203016	UP	0.0438663827000001	0.4537607706875	0.1813467817	0.545207029125	0.29484815925	0.1610812532875	0.4098943879875	0.363860247425	0.567367267325869	2.24353372236875	1.7045495943538	1.64470730630426	2.13535029694496	2.33114190169085	1.88445928757296	2.056531340437	1.80839784339843	1.93662348027213	1.98158206991791	2.04191334343808	1.91825998576677	2.18328546617143	1.85751795731139	1.99818032887174	1.94018695747054	2.17145985342612	1.71340129939542	1.83862612921879	2.21579446627702	1.27034044244839	2.26174016846561	2.09042401628608	1.86759827873797	1.11451891129221	1.73282627099825	1.96534531898242	1.56515338889859	1.80514705947899	1.30812515513961	1.59854445905143	1.74363427491302	1.9179486841886	1.93759569735737
ENSG00000005471	ABCB4	NA	NA	NA	NA	NA	NA	NA	NA	NA	NA	NA	NA	NA	NA	NA	NA	NA	NA	NA	NA	NA	NA	NA	NA	NA	NA	NA	NA	NA	NA	NA	NA	NA	NA	NA	NA	NA	NA	NA	NA	NA	NA	NA	NA	NA	NA	NA	NA
ENSG00000005483	KMT2E	0.891987337129233	0.438767927771241	0.80033459590896	0.210695088382426	UP	0.0513802730999999	0.26624973875	0.00850039700000016	0.100723063875	0.0143990732499999	0.120045078025	0.21486946565	0.0922226668749997	0.810737129559871	3.12427514336671	3.40827168882395	3.12003112110732	2.80964755925222	3.08607789122903	2.30267468889569	2.85056301710878	3.09750339754407	3.63096913813703	2.43741347332835	2.71884284470504	2.312938261024	2.76655080304686	2.93441789675682	3.2291688751608	3.25293293024782	2.98177939286456	3.08714993507274	3.2426466203351	3.47509488776867	2.46150080499638	3.27810508604333	1.22721121008704	3.48928051331688	2.94954737742019	3.39231159649856	3.86759314690351	3.75735205501839	3.6337205832931	3.0527311081369	3.45866152599451	3.40897006476444	3.12003112110732	3.43603163542014
ENSG00000005486	RHBDD2	0.0463570786720421	0.699843343512337	0.66295090171863	0.0277303672721823	UP	0.114052286300001	0.0559106853750002	0.0140726840000003	0.0920550503750004	0.2130081891875	0.2768434264875	0.0581416009250004	0.0779823663750001	0.418181296415449	4.92025770334978	4.74683153189205	4.4448951072421	4.59087996370215	4.85996510571317	4.70040626472843	4.54014276581695	4.49762845442523	4.50915285353212	5.43643149536162	4.72589502025163	4.97436962485197	4.52120612469161	4.99799352803016	4.89983342746079	4.14126236697671	4.32519743272521	4.49019890614529	4.03934966589112	4.31075559353541	4.11373022700722	4.24364535531815	5.06042869038846	4.00896534699706	4.19486865990237	4.48431613888984	4.24968950382344	4.3980518874076	4.15760742490319	4.77558191910561	4.44811439886776	4.45665213326357	4.65295056917575	5.38423236441118
ENSG00000005513	SOX8	NA	NA	NA	NA	NA	NA	NA	NA	NA	NA	NA	NA	NA	NA	NA	NA	NA	NA	NA	NA	NA	NA	NA	NA	NA	NA	NA	NA	NA	NA	NA	NA	NA	NA	NA	NA	NA	NA	NA	NA	NA	NA	NA	NA	NA	NA	NA	NA
ENSG00000005700	IBTK	0.212503991504247	0.000120947196928793	0.667256246032299	0.00172496785959616	DOWN	0.2671316239	0.472110983375	0.0532965330999997	0.3267882518125	0.1215779046875	0.05306554545	0.204979359475	0.2734917187125	0.432421566702992	2.18328546617143	2.14942306287228	2.29988592223933	2.305572818934	2.5956545836427	1.99329209341094	2.26480368533358	2.96007632454491	3.09848984931605	2.29138310677924	2.83503414177537	1.99533980725485	2.25093199308561	2.64332833317854	2.902580845918	2.95052379368349	2.88433995448373	2.07561905337071	2.31488456008453	2.50965603987667	2.16571173449254	2.15776988250781	2.60492573144476	2.71251516994807	2.21678635380631	2.20479329089577	2.32832395714042	2.13462933376739	2.35465588710282	2.03177805254486	1.98064900406427	2.64935163353344	2.8728526211878	1.76816062243645
ENSG00000005801	ZNF195	0.701275097796562	0.590379565805276	0.930941836127497	0.869242133960584	DOWN	0.3304807428	0.1177838729375	0.0286989197	0.032184115375	0.2480676135	0.0318855479625	0.2126968698625	0.00348519567499994	0.632289582339958	0.89797834999318	1.05458864696525	1.24924863896937	0.987087460443746	2.70566947298556	2.21092793993599	1.77864505584165	1.9887113208963	2.11300910197507	1.80839784339843	1.94354201670687	0.286563494286696	1.77864505584165	2.55346504814614	1.70417214893279	2.19210756091342	1.73598100732277	1.75484089126304	2.29332729960227	1.60423481315031	1.51240282369437	1.29426942648709	2.26275832527223	1.85978499588039	1.03973096388145	0.942126717430454	0.945559877606979	1.1765750748957	1.76049422591011	1.89724336756737	0.133796614414125	0.572286389463509	0.655492400857542	2.20768604692739
ENSG00000005810	MYCBP2	0.58135978462849	0.0278817075103811	0.951961553336578	0.86969338716757	UP	0.2258782226	0.1181291465625	0.0202385153	0.1884078461875	0.14118596775	0.2016062226	0.1077490760375	0.1681693308875	0.554713401932274	3.61449704789003	3.41615606888074	3.25334895877044	3.87150088054725	3.85643309464391	3.86393530633927	4.77772155631741	4.39044850399692	4.63404677078707	3.55499801374519	3.98183245963214	4.13090893722393	4.46043976563343	3.93528484034956	4.57748071299366	4.55159664491987	4.08495536803105	4.02952738357796	3.33476961836373	3.30362783125612	3.38413122981436	3.34042391145444	3.6565308027928	4.31294144362194	3.70401704715305	3.05408177061568	3.15178446002854	4.14985981099978	3.42169134487867	4.22410470425804	4.54505475624993	3.97886188079542	4.78950971898198	4.20295125671224
ENSG00000005812	FBXL3	0.0807861150373249	0.0256669258440001	0.934021063070406	0.0425451932502881	UP	0.205129739699999	0.200290746875001	0.0626035143000001	0.0491693900000003	0.285760906937501	0.2771657754625	0.00483899282499856	0.0134341242999998	0.475803088887931	5.20131039463605	5.55407608435955	5.65480435607715	6.01166042903979	6.23661790310177	5.65677133801403	5.95531103724109	6.36477738427153	5.99040347121909	5.61959870262901	6.40056545013737	5.98260266937897	5.48424238488724	5.49256465038094	5.73016485734508	6.18460823082508	5.92635423062745	5.94977197326269	5.68859804752529	5.85759831448331	5.6558128085404	5.66196655377208	5.42801315613137	5.58701275091285	5.42727386884051	5.68948593744956	5.60441546048476	5.81163688804449	6.14745069649518	5.86048173020679	6.07615168128404	6.53408107695309	6.06216734517317	6.44823286976059
ENSG00000005844	ITGAL	NA	NA	NA	NA	NA	NA	NA	NA	NA	NA	NA	NA	NA	NA	NA	NA	NA	NA	NA	NA	NA	NA	NA	NA	NA	NA	NA	NA	NA	NA	NA	NA	NA	NA	NA	NA	NA	NA	NA	NA	NA	NA	NA	NA	NA	NA	NA	NA
ENSG00000005882	PDK2	0.0533316662132885	5.01237525785334e-08	0.869272068377718	0.0299156988464281	UP	0.6106231723	0.81770322225	0.6871386942	0.716506451	0.220054442	0.39776673515	0.20708004995	0.0293677567999997	0.575826781746716	3.92467832079009	3.64712241345906	4.54461705073677	3.94762039532845	3.80782391987806	3.45227404031945	4.94010235915507	3.8329002356521	3.01148204882654	4.64987602038976	3.98219239114522	3.88162885642304	5.10986251072255	3.87280432933851	3.67483728205222	4.472526950149	4.3980518874076	4.02526974615942	4.51920365162788	3.55572531139089	3.13617862178258	3.79619279576066	3.87975156599622	3.61665492497032	4.33486031858534	3.30432407971484	3.88508472306886	4.20868419817048	3.51667965272665	3.80419328587241	4.7867627668449	4.00403087523942	3.96666596796432	5.14995553715126
ENSG00000005884	ITGA3	0.0345526959066094	6.74724286298761e-07	0.683323790284337	0.00177829235848833	DOWN	0.510398550400001	0.462840343562499	0.2511798536	0.269027808624999	0.757892071624999	0.8232982334875	0.0475582068375013	0.0178479550249993	0.93313196760969	5.82166650852991	5.77572121505197	5.56129158806987	5.30726303174148	4.92470385211022	4.96598922158264	5.6386397232595	5.00100992311213	5.03191572906775	5.38510729716849	4.76660515039884	5.5272017339174	5.00669406152586	4.14201544473191	4.43213622490053	5.52049565679485	5.08850715228945	5.1687875831086	5.05660987171596	4.80694449819515	4.74948171787583	5.41409467096809	4.97268072574387	5.45770878301137	5.47317536845036	5.18248179492109	5.48260779730866	5.72599003012887	4.5850809864338	5.4608171509994	3.77297147653706	2.71251516994807	3.36617169530031	4.62753169580609
ENSG00000005889	ZFX	0.114934155547018	2.76234759823409e-06	0.576591950718554	0.709364391882995	UP	0.5315657537	0.848503038625	0.261944368	0.8359047700625	0.3780706335	0.6350937506375	0.316937284925	0.5739604020625	0.639986457432091	1.83761046790504	1.94049530484761	1.88793661263253	1.83093679041347	2.0378150129032	2.07697315869471	1.49574455027507	2.84127195448606	2.21353302835324	1.04846399021742	2.81935429873371	2.22522577159798	1.92062791358363	2.46993425226553	2.35278182601552	2.28185925694989	2.88847791096164	1.78395330373308	1.81488717863541	1.95068421364499	1.33931984864271	1.05633010077977	1.32934619474767	2.02763330016082	1.70761959015818	1.54194461415749	2.26039109087432	1.62414121644147	2.11455481425585	1.06991713792253	2.28091421177669	2.70530797509737	3.19191035189615	2.18102580115366
ENSG00000005893	LAMP2	0.561310246728229	0.0396625232034812	0.862566687598243	0.710401145175114	DOWN	0.00752710599999951	0.1955122483125	0.0126431892000003	0.1600996643125	0.151349706937499	0.0957668277374992	0.187985142312501	0.1474564751125	0.418246742937787	4.51487164284014	4.33712377661612	4.74494517190635	4.81896507561686	5.44296559531835	4.66471797900533	5.19791890727447	5.28403912465768	5.20663289352338	4.49668247166203	4.64716421175918	4.61585007371779	4.91282109095001	4.9685397737336	5.09767043232041	5.17083433710935	4.71418844288719	4.82164149074277	4.99144422581711	4.78288881541017	4.82810967377058	4.36302244016588	4.08766707259072	4.99634072360949	4.40044419812697	4.6943816763238	4.3829615552831	4.65189630113054	4.48467109700818	4.28646222443549	5.22896650367685	5.40101296311898	5.17419385814805	4.06763118847928
ENSG00000005961	ITGA2B	NA	NA	NA	NA	NA	NA	NA	NA	NA	NA	NA	NA	NA	NA	NA	NA	NA	NA	NA	NA	NA	NA	NA	NA	NA	NA	NA	NA	NA	NA	NA	NA	NA	NA	NA	NA	NA	NA	NA	NA	NA	NA	NA	NA	NA	NA	NA	NA
ENSG00000005981	ASB4	NA	NA	NA	NA	NA	NA	NA	NA	NA	NA	NA	NA	NA	NA	NA	NA	NA	NA	NA	NA	NA	NA	NA	NA	NA	NA	NA	NA	NA	NA	NA	NA	NA	NA	NA	NA	NA	NA	NA	NA	NA	NA	NA	NA	NA	NA	NA	NA
ENSG00000006007	GDE1	0.705894621507761	1.02686328314945e-05	0.632091805862066	0.950977566686896	UP	0.3252593606	0.4349294054375	0.4271524485	0.2477539255	0.1021280365625	0.186940531275	0.1096700448375	0.179398523	0.5535351246089	4.28065800499332	3.59239413002275	3.57975699102766	4.18722034202911	3.38100384056756	3.7083471751734	3.67126734850918	3.73970439088832	3.59702249937535	4.38107594222309	4.42944665710729	4.07944367474032	4.66373215310271	4.72494190195427	3.93415318730768	4.17002957762909	3.34385239797912	4.23841194175814	3.88714176957873	4.04356626591633	3.68782980145755	4.3889794457577	4.58532425622803	3.93695552343637	4.00228534611909	3.60533100984458	3.48196407110376	4.23391806587603	3.1681494560492	3.35089808055236	4.17206018146391	3.68246439102339	3.9459397915004	4.51530536281373
ENSG00000006015	REX1BD	0.581349343466818	1.27557873987177e-05	0.626805231140273	0.0293513743617529	UP	0.2477313744	0.458337615937499	0.2140081442	0.6522046966875	0.0829020946250001	0.144688216325	0.2106062415375	0.4381965524875	0.426947793634799	6.26514672339858	5.95856087971228	6.00739246183057	6.52547263814751	6.17354434267649	6.40056545013737	6.40471995259966	5.71348719008309	5.65303752168426	6.61831909835444	5.94550792221901	6.66859400278931	5.78181119128908	5.91496515260309	5.4194405196426	5.89587351921288	6.182420807983	5.97015986204231	6.22468229346673	6.01909582495565	5.88558672998095	6.30232216214161	6.73579865485496	5.73113307458166	6.24169799152972	5.91817102702818	6.39217324515682	6.37146502205865	5.59264496638823	6.3633464220711	6.20267119796891	5.82269956044626	5.41867003754681	7.22665682066737
ENSG00000006016	CRLF1	0.304457623273128	0.0160874601201547	0.958749747851772	0.169143472684252	UP	0.158678091200001	0.1159349693125	0.144044407799999	0.1811389705625	0.388833573812501	0.3089958891625	0.0427431218875007	0.0370945627625012	0.656482003319032	8.90737277167694	8.49026915447978	8.62228477392671	7.39388527019758	7.35973486472371	7.54121719488816	8.5394956541999	8.26515190878562	8.61534208782831	9.41465995082048	8.84025843686892	8.97808730509903	9.83812474053796	9.99099761016093	9.86336372235717	8.62228477392671	8.55249242563789	8.58528849360368	9.25498718006066	8.9503012285505	9.05650049885923	8.5201349185136	8.71457398404605	8.0218021486183	8.81026125632293	8.75318460034405	8.61534208782831	8.82482334768907	8.62228477392671	8.78635763325782	9.13961699726823	9.23832690206403	9.37069360941026	9.65826338189335
ENSG00000006025	OSBPL7	0.196935320359426	1.4364104188819e-06	0.718502549729234	0.135566016969159	DOWN	0.9715488402	0.6285185073125	0.9660979816	0.8342857599375	0.0287985256875	0.1824195855375	0.3430303328875	0.1318122216625	0.660366788218183	1.0847496373029	1.43342625525648	0.741908725712698	2.32144665381634	0.83636368575801	1.70128110176303	2.25626499055594	0	0	1.53053644766271	0.438583152973371	0.646194327671545	1.64346541064714	0	0	0.923049532240403	0.875790208163529	0.443355392171133	1.91729965714532	0.676703374983145	0.747263460883868	2.16633640040076	1.43289641643801	1.87202154870369	1.9199514974223	1.02693355862726	1.48893659690909	2.10267780082041	1.42959294475401	0.563836598967323	1.7884731772913	0.188113096976412	0	2.66104924994475
ENSG00000006042	TMEM98	0.057791952931466	0.181274081536188	0.831039406835587	0.0145635681877716	UP	0.1710717525	0.0233995996875001	0.147838537199999	0.198708084875	0.617965802250001	0.4194241017625	0.1476721528125	0.050869547675001	0.662044567036687	4.08537211206108	4.42388815835065	4.43402395250888	4.56957270723174	4.4673782497129	4.79956901092859	3.56414737893769	4.15026595875866	3.02947422465798	4.99465713245409	4.4252663947245	4.90668666180035	4.37523389460149	4.30462666114199	4.27446101812991	4.44862500780609	4.19886750270406	4.50832363301251	3.58598797558493	2.86660846632282	3.67971015447993	4.08229318080499	4.09573839250113	3.88421495601491	3.83494521748075	3.51127844757021	3.29798594162687	4.10900656124843	3.49520536352491	3.35700616746338	4.6073530779888	4.63404677078707	4.7111355117991	5.186849107616
ENSG00000006047	YBX2	NA	NA	NA	NA	NA	NA	NA	NA	NA	NA	NA	NA	NA	NA	NA	NA	NA	NA	NA	NA	NA	NA	NA	NA	NA	NA	NA	NA	NA	NA	NA	NA	NA	NA	NA	NA	NA	NA	NA	NA	NA	NA	NA	NA	NA	NA	NA	NA
ENSG00000006059	KRT33A	NA	NA	NA	NA	NA	NA	NA	NA	NA	NA	NA	NA	NA	NA	NA	NA	NA	NA	NA	NA	NA	NA	NA	NA	NA	NA	NA	NA	NA	NA	NA	NA	NA	NA	NA	NA	NA	NA	NA	NA	NA	NA	NA	NA	NA	NA	NA	NA
ENSG00000006062	MAP3K14	0.0293128543806545	0.431897936230809	0.849015418473949	0.0392777785032758	DOWN	0.2531652896	0.1209166091875	0.0203694485000003	0.0372181689374997	0.206282586	0.35537998685	0.1322486804125	0.0168487204374994	0.47351727672066	2.06273034670717	2.19372262179611	2.38426478125233	3.09434111363489	2.15186065842699	3.15477784542218	2.31982744500922	1.70880787488018	2.41777920360723	2.97898576904526	2.59087142122529	2.44404880687129	3.16917332492197	2.79296470334928	3.05940438483221	2.17002419872938	2.16877664634138	2.0927338885047	2.86461775501765	2.90514276652114	2.5725522696097	2.37277491019763	2.64201898017277	2.38075587124768	2.46085754239566	2.43609024721093	3.26731721361522	2.60351462237326	1.9749382157937	2.11951822689257	2.33579478859792	1.94018695747054	2.34434300217675	1.97529644915057
ENSG00000006071	ABCC8	NA	NA	NA	NA	NA	NA	NA	NA	NA	NA	NA	NA	NA	NA	NA	NA	NA	NA	NA	NA	NA	NA	NA	NA	NA	NA	NA	NA	NA	NA	NA	NA	NA	NA	NA	NA	NA	NA	NA	NA	NA	NA	NA	NA	NA	NA	NA	NA
ENSG00000006116	CACNG3	NA	NA	NA	NA	NA	NA	NA	NA	NA	NA	NA	NA	NA	NA	NA	NA	NA	NA	NA	NA	NA	NA	NA	NA	NA	NA	NA	NA	NA	NA	NA	NA	NA	NA	NA	NA	NA	NA	NA	NA	NA	NA	NA	NA	NA	NA	NA	NA
ENSG00000006118	TMEM132A	0.248916509887284	1.7778541793783e-09	0.905169317031261	0.0883860938771424	UP	0.8950621314	0.690825921375	0.9844530852	0.768281447875	0.1997773021875	0.1878418748875	0.204236210025	0.216171637325	0.722508327334545	2.64935163353344	3.02026188834845	3.04827951844373	3.33778245398758	3.48536593741673	3.63569658053729	3.53570480089435	4.40190268416776	4.51199799747752	3.46255798158825	3.59898903859956	4.11069803921557	1.98323884270643	3.23447962502758	3.81377053742971	2.10440011506379	3.42719247832508	3.73498812883035	3.07361637198436	3.59656937787678	3.55572531139089	2.0805994847535	4.49235326720514	3.35245491261631	2.64902986159989	3.55552517797357	4.41154742566455	2.30175308895865	3.31601650064494	2.84740697261096	3.15102971937045	3.55243153200336	4.67548341912129	3.50583062893605
ENSG00000006125	AP2B1	0.1026146952992	0.718977708644165	0.59422064717522	0.00368708081320607	DOWN	0.0871348666000005	0.0150662586874999	0.2357339605	0.1505914678125	0.289211409	0.0250454113999998	0.0720686079125006	0.0851424926875	0.397556861094839	5.30117877770998	5.07335531231822	4.82164149074277	4.89295252519005	4.82275392143357	4.58855712677057	5.08605111667973	5.27434729274599	4.89575926451187	4.54741435361165	4.53585831941075	4.06714184120585	5.07199841579349	4.55552376217024	4.84412096427351	5.28668648509932	5.07516620078429	5.26276593467032	5.29422867275379	5.38900639317138	4.92583344614699	5.06520897740285	4.79313727008796	5.38830871012207	5.15265376775293	5.12981362503272	5.00379676980042	5.06042869038846	5.2384909824238	4.60353641980343	5.01923560248594	4.9049596531143	4.99213590185535	4.37699049635824
ENSG00000006128	TAC1	NA	NA	NA	NA	NA	NA	NA	NA	NA	NA	NA	NA	NA	NA	NA	NA	NA	NA	NA	NA	NA	NA	NA	NA	NA	NA	NA	NA	NA	NA	NA	NA	NA	NA	NA	NA	NA	NA	NA	NA	NA	NA	NA	NA	NA	NA	NA	NA
ENSG00000006194	ZNF263	0.683047602044422	3.55238995988103e-05	0.925166546176376	0.875678211503033	UP	0.2037524761	0.280889761375	0.3111130919	0.454266732875	0.0597899549375001	0.1258063106375	0.0771372852749996	0.143153640975	0.345803190579568	4.11373022700722	4.32746157998902	4.05516970229399	4.60581693846136	4.20594832631556	4.22944431455142	4.80957754559804	4.72019515674622	4.28986850665982	4.27130219274108	4.44114634281957	4.21178116919887	4.516719491765	4.11325338583959	3.90657381528665	4.9218631779749	4.50439909456328	4.41843914350442	4.13786241885734	3.77894678189232	3.84104056433892	4.47760105408172	3.96274761384111	4.18120769627764	4.38708723409763	3.89904768938434	3.78927991900048	4.50875250092539	4.75964209383363	4.71637670051995	4.60491600619156	5.06170799856409	3.7658059401959	4.57153014827681
ENSG00000006210	CX3CL1	0.696286873912496	9.73210475395052e-29	0.720413352091528	0.55044719654294	UP	4.5833561735	4.854658119	5.2402756492	4.7639689883125	0.3705232373125	0.377085369075	0.271301945499999	0.4763066608875	1.38248373574856	0.161860973014459	2.68969694368943	3.99062110695847	1.143136250718	6.01054527675477	5.38423236441118	0.348094391457134	6.55892199287051	6.6435110530662	0.441249147232481	5.07576105789858	5.13831339361982	0.729650240790104	6.47958986607959	7.24046405181891	0.271246645821523	5.94550792221901	6.09000156103954	0	4.06887614894885	5.22549403761028	0	4.22193454567926	5.05527242254539	0.528093021096819	3.90029119389467	6.17933827067196	0.127793649116709	4.63356109445778	5.20663289352338	0.435540743495791	5.12981362503272	6.14381463333678	0
ENSG00000006282	SPATA20	0.900518913859448	0.00014233484446677	0.475085751056774	0.234086416765617	UP	0.165018341000001	0.36039334725	0.1297631356	0.379638085437501	0.0647320192500001	0.0102320756624996	0.19537500625	0.2498749498375	0.601606306006837	4.02952738357796	4.22664198300538	3.92670024404374	5.59166661605337	5.22345708116772	5.45855460591765	5.59582956793303	5.32526732640225	5.17564097743985	5.48022901196396	5.10021824320833	5.39612137595971	5.60368311593032	5.18309094979672	5.2521733404057	4.83728387699874	4.98235393608101	5.2706571993987	4.81557084752612	4.62835002564236	4.59650601895847	4.64380164377339	4.61668879466737	4.27088813390284	4.59133924883167	4.29993901003609	4.70969247731236	4.88736821726478	4.84010885948982	4.72173387697116	4.62328015034736	4.87870935692197	4.55112370125931	5.82269956044626
ENSG00000006283	CACNA1G	NA	NA	NA	NA	NA	NA	NA	NA	NA	NA	NA	NA	NA	NA	NA	NA	NA	NA	NA	NA	NA	NA	NA	NA	NA	NA	NA	NA	NA	NA	NA	NA	NA	NA	NA	NA	NA	NA	NA	NA	NA	NA	NA	NA	NA	NA	NA	NA
ENSG00000006327	TNFRSF12A	0.0782632937535306	5.45504872491568e-08	0.662441545320493	0.283207492547191	DOWN	0.2946411897	0.549757698687499	0.3159216775	0.718543810562499	0.460205032749999	0.607710656825	0.255116508987499	0.4026221330625	0.777287460719304	8.49650851839367	8.35521635105661	7.95558961236691	7.93364004513044	7.15151004143414	7.64367181821445	7.31646717702741	6.80035098416231	6.85201282679433	7.15691005700218	6.84632335263168	7.20094282525965	7.13202074556535	7.23747547091328	6.372821991198	7.82268590860511	7.38156050433888	6.92640517651117	8.09989505261519	7.82686219413112	7.62792070721588	7.87353047760123	7.47437418548393	7.77717816704331	8.28744960756039	8.10499860680286	8.38357632320411	7.60709055604297	7.60111449213559	7.82686219413112	7.25230962689468	6.65515021539899	5.660131417366	7.74168010784846
ENSG00000006377	DLX6	NA	NA	NA	NA	NA	NA	NA	NA	NA	NA	NA	NA	NA	NA	NA	NA	NA	NA	NA	NA	NA	NA	NA	NA	NA	NA	NA	NA	NA	NA	NA	NA	NA	NA	NA	NA	NA	NA	NA	NA	NA	NA	NA	NA	NA	NA	NA	NA
ENSG00000006432	MAP3K9	NA	NA	NA	NA	NA	NA	NA	NA	NA	NA	NA	NA	NA	NA	NA	NA	NA	NA	NA	NA	NA	NA	NA	NA	NA	NA	NA	NA	NA	NA	NA	NA	NA	NA	NA	NA	NA	NA	NA	NA	NA	NA	NA	NA	NA	NA	NA	NA
ENSG00000006451	RALA	0.336800595986349	0.000167137220788225	0.973562480781722	0.317704087959295	DOWN	0.2958580918	0.19715500025	0.0395173458999993	0.0751823421249993	0.2756324744375	0.1412643866625	0.09870309155	0.035664996225	0.623429584041742	4.49042591050564	5.09281750601748	4.67770918081064	3.5066245584541	4.13705339952272	4.24025590399254	4.27274892059663	4.69837947286203	4.49042591050564	3.67856297942259	3.79705289690315	3.2884658005082	4.29211849780136	4.50399521948575	4.1613651765495	4.92470385211022	4.89245291175678	4.66716881739179	4.31343235903212	4.99398120398628	4.79103908051845	4.86954017491234	4.75474605151683	5.03251241008374	3.89487819296582	4.46922258118616	4.23704893924277	4.45235447800229	4.31426956528484	3.50457256658801	4.42388815835065	4.25354191721408	3.82062417480939	3.9771662121019
ENSG00000006453	BAIAP2L1	0.832889874067151	0.532529629449734	0.555036355084042	0.0672647108802082	UP	0.2623661766	0.29829473975	0.3634716534	0.287884789625	0.0946267716875	0.1853222983625	0.0359285631500001	0.0755868637749999	0.674387736620737	2.29033056869598	2.44771246904895	2.92034035818838	3.05480038302065	3.97756843365804	3.43046179003095	3.26359634632259	3.329051625381	2.82111398535771	2.44104304060736	1.98355149019057	3.05519224964016	2.22522577159798	2.58044822561282	3.16556997319402	1.90736043076514	2.31583486863443	2.48091293639588	3.05236042822408	3.53725731797826	3.07255407407824	2.55547329967255	2.88151028666537	3.07606472347331	3.65168020047445	3.65007554041851	3.68978965368028	3.11001376499894	3.47253573552654	3.47460067651881	1.79619247622207	2.29893620947207	1.42537739216683	3.38718501941523
ENSG00000006459	KDM7A	0.0431788230344616	5.16958216931172e-06	0.803034430169508	0.321105958824035	UP	0.5071359636	0.7823753840625	0.6071599312	1.1072795236875	0.5478786806875	0.7727588527125	0.2752394204625	0.5001195924875	0.789462456752601	0.0822988232959907	0.852459331630275	0.779792366012562	0.777091883713975	0.771392818646949	0.582621707411815	0.423197092578167	1.83794037046716	1.24549683296434	0.128869131108759	1.79833351309222	1.62564195215929	0.716368641773899	0.955580497352118	1.64470730630426	2.5660207272552	1.48334580496698	1.4499530660887	0.835452836601476	0.695923320732611	1.06248451254005	0.17168671523211	0.458257049174358	1.10804658020406	0.142530566921014	1.64380886860131	1.31034280552598	0.487835414223906	0.905669958886368	1.59386364887901	1.36889484391034	2.33206555866381	1.87518922636727	0.821238157878225
ENSG00000006468	ETV1	0.673312859556675	6.8104573080482e-05	0.578013135730284	0.568931503323351	UP	0.262713221	0.5545020006875	0.0467413325000001	0.21401922425	0.1134506438125	0.082422420875	0.2917887796875	0.16727789175	1.05760650199867	2.38501290301709	2.02317597390634	2.40836159452122	1.54668013461709	0	0.667131774881372	1.33727985473096	0.660409735786655	0	0.405254177901082	0.246336739814684	0.458040624077323	0.0814388121810852	0.420457601897632	0.073588004077813	1.33097869279188	1.01692964892728	1.82578981451441	0.495750285822974	0.962253313811905	0.904724720922977	1.25438460960997	0.351398637204097	1.18520377167807	1.75042106480366	2.27257589799591	1.59243527880175	1.36977924574611	1.376310101203	3.30911732235838	2.04119795460393	0.498362792358224	0.250962393523492	1.54102225170206
ENSG00000006530	AGK	0.887508297133122	0.10083364586481	0.901967635460135	0.875314256557813	UP	0.0975813964000003	0.0679783353125001	0.0264739055000001	0.0990413112499997	0.0121245858125003	0.0550889304749997	0.0296030610875002	0.0725674057499996	0.4329995069259	3.04437858255897	2.8728526211878	2.78428030114881	3.37765584973145	3.76970736084199	3.52674238893855	2.70793900336155	3.80460414558274	3.31853017031438	3.3712823731817	3.4309498081359	3.1534155250784	2.97898576904526	3.1944813184316	3.35400066453618	3.17065804643617	2.81331098837717	3.52253294519348	3.28668078483215	3.56932095279455	3.49862224740498	3.56061461361412	3.58167211169771	2.94737342017678	3.43169546805042	3.11815648680475	2.80531208275612	3.68104677865473	3.43169546805042	3.43538885146989	3.67639772429272	3.37233519462361	3.40354033909055	3.50502397034286
ENSG00000006534	ALDH3B1	0.728183583487579	1.28951640990272e-06	0.793738028090997	0.764308274111409	UP	0.3137497379	0.5217802691875	0.2545854218	0.3499167091875	0.162149939874999	0.0494506959750005	0.208030531287499	0.0953312873875003	0.509517088929334	4.64124938310549	3.93251641305307	4.2147457008772	5.07516620078429	4.566466905524	4.86053416080996	4.73281192425318	4.63805951935305	4.7569042722047	5.15940849812556	4.73121436982203	4.89923229843769	5.03943668846438	4.46476935112933	4.56324350798859	5.05472757126724	4.87065825587003	4.69940577197501	4.52742678003044	4.83619619563144	4.42944665710729	4.70297740718644	4.3521134573409	4.48005982322024	4.03975204331055	4.27630746915401	4.19554063582525	5.07816411253897	4.24532115440898	4.40615325360228	4.6299688788785	3.67856297942259	4.19930562267854	5.50060750012096
ENSG00000006555	TTC22	NA	NA	NA	NA	NA	NA	NA	NA	NA	NA	NA	NA	NA	NA	NA	NA	NA	NA	NA	NA	NA	NA	NA	NA	NA	NA	NA	NA	NA	NA	NA	NA	NA	NA	NA	NA	NA	NA	NA	NA	NA	NA	NA	NA	NA	NA	NA	NA
ENSG00000006576	PHTF2	0.992163820641568	0.641237270512252	0.504193378580331	0.519322871376013	DOWN	0.3306415189	0.037406431875	0.2841832753	0.1275551124375	0.1844327415625	0.302936042275	0.293235087025	0.1566281628625	0.620843519624531	2.63432480443884	2.28715151406746	2.66320201578356	2.21579446627702	1.87202154870369	1.64061492183609	2.98011624820368	2.69361684245677	2.26239505086458	1.5785424863644	1.54605634953689	1.76910605188732	2.60555753858651	2.02626533247209	3.02026188834845	2.68147041384617	2.77447560249815	1.81840114285963	2.81673062377162	2.32762858630939	1.88474713426984	2.80123705005367	1.77678123151936	2.14449632563827	2.75893343327524	2.26076491434316	2.54090578862129	2.35075834473047	2.55228841105423	2.83750258609	2.14418398526317	2.00406841504089	2.57225257837844	2.84019454103401
ENSG00000006606	CCL26	NA	NA	NA	NA	NA	NA	NA	NA	NA	NA	NA	NA	NA	NA	NA	NA	NA	NA	NA	NA	NA	NA	NA	NA	NA	NA	NA	NA	NA	NA	NA	NA	NA	NA	NA	NA	NA	NA	NA	NA	NA	NA	NA	NA	NA	NA	NA	NA
ENSG00000006607	FARP2	0.187703302876391	0.717292430916494	0.816167322342557	0.266431605646096	DOWN	0.0574913061000002	0.0153464595000004	0.0306675536999998	0.0802148405000001	0.0870266224374996	0.0489819938375002	0.0421448465999998	0.0495472868000002	0.419168874907051	3.46914756296784	3.23154238233989	2.84847462385183	3.05840117433527	3.25187108750774	3.05307177545421	3.64816805896648	3.19671360753784	3.68537146483903	3.14615518652974	3.27735028248599	3.54604974644018	2.71993633821727	3.6233833739448	3.38299942591766	3.76660963508513	3.04031880860094	3.01952615096739	3.14806589292501	3.18197339865937	3.9623144511252	3.74247185565386	2.73948559747479	3.24015714804262	3.45452889158807	3.68296153335496	3.26508149595063	3.5613248438422	3.91429625618337	3.40508773508573	2.82217223590661	3.57790844585713	3.47813566806164	2.80661862283543
ENSG00000006611	USH1C	NA	NA	NA	NA	NA	NA	NA	NA	NA	NA	NA	NA	NA	NA	NA	NA	NA	NA	NA	NA	NA	NA	NA	NA	NA	NA	NA	NA	NA	NA	NA	NA	NA	NA	NA	NA	NA	NA	NA	NA	NA	NA	NA	NA	NA	NA	NA	NA
ENSG00000006625	GGCT	0.426762631498363	0.122466463602481	0.665942214408129	0.623225555801438	DOWN	0.1954281088	0.0548198633124999	0.0156481672999997	0.245577622875	0.2208525580625	0.34147010275	0.1406082454875	0.229929455575	0.549991770752538	3.80419328587241	3.51824592701347	3.63019206512304	4.10811153278896	3.83750256668258	4.14041159696085	3.42207840684009	3.85402231660361	3.47732347173173	3.33514848114656	2.93630045837232	3.41544623820227	2.80056832562301	3.77335794709504	3.17211146207729	3.08161078253581	3.62032315549149	3.25076099746927	3.29488595138067	3.88080634751236	3.89566112498775	3.90404790712851	4.38756853906038	3.14911297586158	3.69716015795311	3.4937435325229	3.56021402709549	3.42396122448819	3.52417638192475	3.33701376647044	3.30220984207372	3.82147552843701	2.21386210905209	2.93206985953577
ENSG00000006634	DBF4	0.485314009121286	0.322690896721974	0.780974889595591	0.130801299395382	DOWN	0.1266001564	0.1117974263125	0.3515933515	0.162302591625	0.1833957125	0.2325025353375	0.0148027300874998	0.189290759875	0.743366174578931	3.62219726462737	2.32622411404501	1.75107675930184	1.54013283240298	2.58112440886116	1.5834372469769	1.84512244980986	2.42493156871743	2.60850743678422	1.78395330373308	2.5310159834725	1.4357840759111	2.66879028844751	1.76846481362574	2.11390487973276	2.17179328353629	2.15841403000402	2.04906367740109	3.42435036567218	2.37356689048676	3.13695556761043	2.52260395875303	1.99782075240132	2.1204635698203	2.96605255660469	2.81866979590001	2.57973705892443	2.53524682754822	2.83400915805363	2.18537889783579	2.2543182613654	1.95177506274684	1.46374623384296	1.52812498758221
ENSG00000006638	TBXA2R	0.85456441895161	0.017831564495483	0.625137963726983	0.0175896893187188	UP	0.0154647596999999	0.366396103625	0.0730468648	0.6892454724375	0.0151556954999998	0.2494934398125	0.350931343925	0.6161986076375	0.572454691530677	2.24126128253768	2.34297128497491	2.01470270523566	1.95368078595312	1.97596472779564	1.27863867421807	1.78877134952006	1.31695505346646	0.871478478863623	1.4394953298788	1.75420425923641	1.84455882133256	1.62986778386775	2.28636181828513	1.82328621754633	1.23650333331794	1.83862612921879	2.16434034785984	1.79323771436022	1.68470572863172	1.81056364638535	1.81870738996369	1.24242052340837	1.78902454275005	1.5244680602928	1.56954194284709	1.48487580269408	1.80061409955397	1.36950326060383	1.4146688193158	1.14125910923053	1.87655446087072	1.73282627099825	2.71290967193016
ENSG00000006652	IFRD1	0.678107081440306	1.79398774250656e-05	0.576051345385743	0.0224469217470974	DOWN	0.1480420107	0.1402961455	0.5290752724	0.2708728066875	0.0569985501875001	0.0871342406749998	0.00774586519999954	0.2582024657125	0.544768765249108	3.42435036567218	2.76880720648917	3.3893767730981	4.11452511941673	4.25153193498644	4.08580058149016	4.27847855129424	4.02661502983981	3.67789740995885	4.1613651765495	3.88837749503268	2.7484716370173	3.87742298616496	4.019807704323	3.24224257870805	4.19704396016609	4.03851561968148	3.59702249937535	4.03765904541779	3.54794440245805	3.43134607032847	4.00938033597436	3.94514144426174	3.45115908509154	3.50015359650731	3.02845155783045	2.95875585400521	3.61629842503978	4.22106512108121	3.34385239797912	3.70322722980807	4.31679128966963	3.60919601684447	3.66169325987689
ENSG00000006659	LGALS14	NA	NA	NA	NA	NA	NA	NA	NA	NA	NA	NA	NA	NA	NA	NA	NA	NA	NA	NA	NA	NA	NA	NA	NA	NA	NA	NA	NA	NA	NA	NA	NA	NA	NA	NA	NA	NA	NA	NA	NA	NA	NA	NA	NA	NA	NA	NA	NA
ENSG00000006695	COX10	0.136546030970093	0.153299287779912	0.654452553937887	0.129248939462581	DOWN	0.0653249761000003	0.2843536980625	0.2671474813	0.35005760075	0.110638391625	0.1561301630875	0.2190287219625	0.0829101194500002	0.595540547523381	2.35880384514961	2.83221484625629	2.07181381421877	2.35773694464398	2.18863843149432	2.63566227245044	1.83188121576739	2.27359513189189	2.6208500909776	1.48114709602502	1.62063025905317	2.70891996633761	1.68934798078533	1.60423481315031	2.76198367951805	1.97426437755335	2.62396471017356	2.08488196153599	2.36558977149934	2.24800090211617	1.91695354425232	2.59164353965894	0.802006637002578	2.44433108110032	2.47826703140716	2.45244177955956	2.5537765817292	2.02081832920955	1.850522878278	2.02180202905822	1.9179486841886	2.5210170230324	1.42072155139906	1.93279446689592
ENSG00000006704	GTF2IRD1	0.705894621507761	1.26719060851636e-11	0.624591500670709	0.996877242519228	DOWN	0.7346710337	0.5930476988125	0.8293599864	0.5925809723125	0.14116002775	0.23631570695	0.1416233348875	0.2367790140875	0.453601144000415	4.32662017439625	3.4672206170406	3.17795919320938	3.85565837742925	2.55513399766823	3.2377144029902	3.83099243076997	2.76880720648917	2.61176900531383	4.47354509783871	3.42898853996838	3.43820914325143	3.76617465754854	3.2915091903171	2.98889944097971	3.85604219561503	3.51020401329292	3.20240307332069	3.71334801964213	3.11115756836909	2.99944435137949	4.17516435832155	4.13618475948799	3.53606984558891	3.63133400969948	3.29584867287907	3.10773394251119	4.10471913944178	2.82183354755288	3.13979606246536	3.30141723239676	2.92747541788009	2.93916056181482	4.2565569476816
ENSG00000006712	PAF1	0.983327890669637	0.0842194381917394	0.919517430659773	0.892468115382892	UP	0.0917588315	0.0874299567500003	0.0957239631000002	0.0179927543750003	0.0213879666874996	0.0606721167875	0.00432887474999966	0.0777312087249999	0.419324354502912	5.39436810585688	5.5147382973406	5.63779784577399	5.1062239616576	4.8469783951471	5.22896650367685	4.98843221489576	4.85093378209347	5.17978746990626	5.68677977316192	5.31994288524536	5.95304122220876	5.42324610166019	5.06520897740285	5.69683028317365	5.44296559531835	5.55312956928007	5.36166849866646	5.33483024392018	5.38052137246069	5.43376462945284	5.42643556458652	5.5245377370525	5.26640174668508	5.66362290977788	5.45694495798409	5.37465714674078	5.40743642565343	5.44381659784847	5.69866500312902	4.2565569476816	4.28599319016758	4.64175654014046	5.32811130494705
ENSG00000006715	VPS41	0.290944479439772	0.541398583791277	0.907080232865881	0.609361403268001	UP	0.2429750431	0.1553413643125	0.2082941389	0.0602146741874998	0.1916374684375	0.3725126027375	0.0876336787874998	0.1480794647125	0.648531178156987	3.84484382976139	3.67195883868009	2.53149519199163	3.17179069743249	3.58122144420491	3.48229448524412	3.66350052115849	3.59151296783576	2.97659644559059	2.64299282253457	2.83469007892772	2.71486395776754	3.65958265483098	3.65958265483098	4.0467973649728	3.58639777674493	2.84163248753227	3.99236336529937	2.87820984219487	2.88471114718202	1.96702924151256	3.47032953880817	2.08581736143705	3.26837549798968	3.25485008089112	3.26508149595063	3.51789286213676	3.69372315200055	3.02026188834845	3.28557164732773	3.41771097715848	3.84440612680851	3.06200138929172	3.63714226947975
ENSG00000006740	ARHGAP44	0.0282823572235467	0.0375984255570304	0.919517430659773	0.0447433206495036	UP	0.397887079	0.209549191	0.2642474069	0.1987263465625	0.5171407831875	0.394323955525	0.188337888	0.0655210603375003	0.580429065251478	2.68579594502979	2.76992623570731	2.52492596063239	1.7108808893565	0.662748770407622	1.11362171341276	2.29138310677924	1.877500571692	1.23016742805823	2.12584740794352	1.61021032319268	1.61531211717055	1.79833351309222	1.97976657792338	1.93148308907275	1.80897094484357	0.981463740477071	2.29495282034228	1.40323163877812	1.36950326060383	1.36806826428118	2.11336497278377	1.41729469477347	1.85277312105663	1.71104211908637	1.39286781426994	1.85809713314381	2.10841820488971	1.71711595912439	1.3253932233601	2.19909771920283	1.47054797772107	1.74588765206642	2.13571035937046
ENSG00000006744	ELAC2	0.111763746743298	0.011574151872363	0.989028131997077	0.0964556384335602	DOWN	0.2045231637	0.188175211937501	0.2567695792	0.296322714625	0.1875531194375	0.243454206625	0.0163479517624996	0.0395531354249998	0.459149714896139	5.66266610258473	5.13297701292758	5.35690721541414	4.82980839179902	4.24616592698558	3.87008573362829	4.92359997509704	4.37977442896934	4.55206618125857	4.97089129775758	5.186849107616	5.00847197769129	4.80749309114398	4.95417380166273	4.84295161907831	4.65986825690245	4.9218631779749	4.81778961434873	5.26640174668508	5.02441400651303	5.13770169942354	4.90555118078295	4.65564322270032	4.93402812941009	5.24214336489803	4.79516990982788	4.50017626504351	5.31025712354558	5.23641832547458	4.99080636055815	4.66875546037534	4.32086607474635	4.49908927015507	4.73449312157354
ENSG00000006747	SCIN	NA	NA	NA	NA	NA	NA	NA	NA	NA	NA	NA	NA	NA	NA	NA	NA	NA	NA	NA	NA	NA	NA	NA	NA	NA	NA	NA	NA	NA	NA	NA	NA	NA	NA	NA	NA	NA	NA	NA	NA	NA	NA	NA	NA	NA	NA	NA	NA
ENSG00000006756	ARSD	0.235679893592813	0.883346087012954	0.792908699012683	0.801364516229678	DOWN	0.1048677695	0.0164576271875001	0.1739671593	0.2342504650625	0.0765703309375003	0.3634625586125	0.0884101423125001	0.0602833057624999	0.499911876244332	2.15909705602238	1.72946797736671	1.65549807242809	1.7230090347363	1.38830448392287	2.78677636586984	2.48335386731926	2.00474061154975	1.71282588393285	1.48049168136999	2.16073771800585	2.00184865529745	1.94280936604135	2.58706198946816	1.0553026214088	1.96259258714245	2.32352668604357	2.35347299856805	2.23876265674056	1.65010743012356	2.22742278872569	2.8972221776388	2.19109174956286	1.80810599806845	1.72975960786833	2.41846235458322	1.88892229867107	2.28676104138298	1.40168045136777	1.67401173863224	1.80268528812229	1.75988711825624	2.66518495932375	1.74033777833722
ENSG00000006757	PNPLA4	0.303758652114048	0.648333666012959	0.827814120186989	0.998807234950145	DOWN	0.0213019846	0.031331104625	0.2568999312	0.1117247614375	0.0523444615000002	0.3683360649125	0.010029120025	0.1451751697625	0.683854979260727	2.50934513682286	2.78677636586984	2.22903577387184	1.9035172961882	1.39157828824187	2.32017362689819	2.04564562716713	1.89750949997412	2.0898072731755	1.95068421364499	2.77382017560354	1.70549573221761	2.44604154048691	1.58222447113914	2.33206555866381	1.86474052074812	2.26632627494876	1.28594061071643	2.12518165097416	2.10901106313265	1.8697871845177	1.99356930291931	2.87583057994557	1.36640302980794	2.29988592223933	0.853407136595935	1.4575489853204	1.37718334838948	1.76629077992219	1.29053745735449	1.30054796437531	1.95685479054366	1.00769169101395	1.97558383949784
ENSG00000006788	MYH13	NA	NA	NA	NA	NA	NA	NA	NA	NA	NA	NA	NA	NA	NA	NA	NA	NA	NA	NA	NA	NA	NA	NA	NA	NA	NA	NA	NA	NA	NA	NA	NA	NA	NA	NA	NA	NA	NA	NA	NA	NA	NA	NA	NA	NA	NA	NA	NA
ENSG00000006831	ADIPOR2	0.974426242179744	0.00147354038169722	0.973231459147667	0.767683271617578	UP	0.3221526794	0.3927763081875	0.1931214213	0.2581170308125	0.0156426112499997	0.0100145919749997	0.0706236287874993	0.0649956095124993	0.491883803263759	3.95350576366252	3.66778843571093	3.46370039081976	2.69530723930566	2.59121683313315	2.64968686252137	2.77890007275591	3.01247220182171	3.01458287651262	3.52381481565936	3.06813816714422	2.8728526211878	3.77055096811937	3.14276937038703	3.17179069743249	3.79578183061236	3.26508149595063	3.30616983578398	3.24370803704995	2.68688966835054	3.23266150942354	3.51020401329292	3.26006240633661	3.75854437020668	3.36872435529876	3.02204773825268	3.2903867315788	3.00706303778123	2.70956696884458	2.95597041419762	3.21872555924012	2.83186746057146	2.52063565102849	3.08204610386797
ENSG00000006837	CDKL3	NA	NA	NA	NA	NA	NA	NA	NA	NA	NA	NA	NA	NA	NA	NA	NA	NA	NA	NA	NA	NA	NA	NA	NA	NA	NA	NA	NA	NA	NA	NA	NA	NA	NA	NA	NA	NA	NA	NA	NA	NA	NA	NA	NA	NA	NA	NA	NA
ENSG00000007001	UPP2	NA	NA	NA	NA	NA	NA	NA	NA	NA	NA	NA	NA	NA	NA	NA	NA	NA	NA	NA	NA	NA	NA	NA	NA	NA	NA	NA	NA	NA	NA	NA	NA	NA	NA	NA	NA	NA	NA	NA	NA	NA	NA	NA	NA	NA	NA	NA	NA
ENSG00000007038	PRSS21	NA	NA	NA	NA	NA	NA	NA	NA	NA	NA	NA	NA	NA	NA	NA	NA	NA	NA	NA	NA	NA	NA	NA	NA	NA	NA	NA	NA	NA	NA	NA	NA	NA	NA	NA	NA	NA	NA	NA	NA	NA	NA	NA	NA	NA	NA	NA	NA
ENSG00000007047	MARK4	0.969950193800185	0.294802555244111	0.555036355084042	0.0712035169363796	UP	0.0339117817000001	0.220156946249999	0.00518160510000021	0.1837524980625	0.0267006000625001	0.0487972349249999	0.186245164549999	0.1785708929625	0.483436427852296	4.15026595875866	3.83376325203353	3.57540275232192	4.27803744589343	3.82811919665567	3.73151746954564	3.90940516593056	4.50580514260583	3.75219236658567	3.98511224043209	4.08724797140159	4.44349859065137	4.12547180898617	4.20167110417504	4.27847855129424	3.69881961839644	3.69170122132521	3.5950296279713	3.68656409486969	3.80165374623342	3.79914151773382	3.8679310487332	4.00805810678711	4.35257893467822	4.1679689475268	4.27274892059663	4.21078529393164	3.84310295003744	3.82102841939977	3.92223801827064	4.43452751130603	4.34710371450599	4.54786965556233	4.17949918393963
ENSG00000007062	PROM1	NA	NA	NA	NA	NA	NA	NA	NA	NA	NA	NA	NA	NA	NA	NA	NA	NA	NA	NA	NA	NA	NA	NA	NA	NA	NA	NA	NA	NA	NA	NA	NA	NA	NA	NA	NA	NA	NA	NA	NA	NA	NA	NA	NA	NA	NA	NA	NA
ENSG00000007080	CCDC124	0.0519904797129176	0.00112406846493285	0.514595499154711	0.208035783705398	DOWN	0.0262635339999999	0.1072573950625	0.0188560742999995	0.272004820749999	0.2460333320625	0.36566114945	0.0809938610624998	0.25314874645	0.283862184101845	7.52128559436543	7.74168010784846	7.63197039677637	7.47146301476561	7.49394548981079	7.58345905478215	7.3876030514909	7.1796435829101	7.42161626064307	7.65421133618078	7.42784651276359	7.64740106898495	7.15915262348202	7.20749016393665	7.09574198266129	7.23166972579757	7.54802447946127	7.25822264519591	7.72657672491664	7.7926718685876	7.61756911368222	7.66777533755729	7.85218483475573	7.52439042339965	7.81896464558931	7.72296085451587	7.48702239347878	7.47146301476561	7.40635253043379	7.65421133618078	7.31371591129901	7.24046405181891	6.95234622412787	7.47613321064552
ENSG00000007129	CEACAM21	NA	NA	NA	NA	NA	NA	NA	NA	NA	NA	NA	NA	NA	NA	NA	NA	NA	NA	NA	NA	NA	NA	NA	NA	NA	NA	NA	NA	NA	NA	NA	NA	NA	NA	NA	NA	NA	NA	NA	NA	NA	NA	NA	NA	NA	NA	NA	NA
ENSG00000007168	PAFAH1B1	0.146460230068857	0.10083364586481	0.532282420405693	0.0111765312929049	DOWN	0.0105028704999999	0.1301517920625	0.241645716	0.0625879222500005	0.2582826735	0.2198795423125	0.1196489215625	0.179057793749999	0.434578222605038	5.16626758418589	5.08018268000903	5.28668648509932	4.7584835888421	4.54014276581695	4.08026530595478	4.79836048378417	4.89812228915955	4.42435275612619	4.10005481163066	4.67986722035536	3.91651118639146	4.89744304594522	5.0481468412028	4.53974555482235	5.00048392394162	4.75415224938471	4.57014779749706	5.37465714674078	4.97146020860275	4.34579566753399	4.71142575644167	4.97089129775758	5.03057546628686	4.73230197436812	4.84355602633377	4.88894257147342	4.90947818872894	4.55740626070486	4.94947692954852	4.86626395749988	4.36656587125099	4.3788953216364	4.10217147723283
ENSG00000007171	NOS2	NA	NA	NA	NA	NA	NA	NA	NA	NA	NA	NA	NA	NA	NA	NA	NA	NA	NA	NA	NA	NA	NA	NA	NA	NA	NA	NA	NA	NA	NA	NA	NA	NA	NA	NA	NA	NA	NA	NA	NA	NA	NA	NA	NA	NA	NA	NA	NA
ENSG00000007174	DNAH9	NA	NA	NA	NA	NA	NA	NA	NA	NA	NA	NA	NA	NA	NA	NA	NA	NA	NA	NA	NA	NA	NA	NA	NA	NA	NA	NA	NA	NA	NA	NA	NA	NA	NA	NA	NA	NA	NA	NA	NA	NA	NA	NA	NA	NA	NA	NA	NA
ENSG00000007202	KIAA0100	0.424530403352759	0.45022614279823	0.910542991420827	0.209165360357325	DOWN	0.1298445501	0.133691588125	0.110808320899999	0.0593456574375004	0.121802065625	0.0521989507375	0.00384703802500042	0.0514626634624991	0.475062699909992	4.87351391483476	4.61137437363157	4.9118090518425	4.50308900808838	4.4252663947245	4.70550351591144	4.6545463082264	4.38518815600479	4.93708290895467	4.52651025398651	4.43073585178387	4.472526950149	4.59987640252229	4.79209904639813	4.66138949053497	4.86841700017701	4.59394812467487	4.45000438741364	4.54225537060972	4.74227118656927	4.3305981817043	4.43030946524923	4.29036719321218	4.58215611245775	4.80350087447464	4.5685833147283	4.36481194127203	4.70863394932505	4.37237339880704	3.98668694986608	5.16555122008373	4.30633228551846	4.54741435361165	4.30633228551846
ENSG00000007216	SLC13A2	NA	NA	NA	NA	NA	NA	NA	NA	NA	NA	NA	NA	NA	NA	NA	NA	NA	NA	NA	NA	NA	NA	NA	NA	NA	NA	NA	NA	NA	NA	NA	NA	NA	NA	NA	NA	NA	NA	NA	NA	NA	NA	NA	NA	NA	NA	NA	NA
ENSG00000007237	GAS7	0.0541594031858425	0.0129796474752619	0.843604255955646	0.0546350226792774	UP	0.0729914038000001	0.2353849095625	0.4382739546	0.4018642289375	0.7923637066875	0.5935604752625	0.1623935057625	0.0364097256625	0.794216228337875	2.12750344148788	1.96874621565723	2.2583456076747	1.63350601250749	1.29089323305908	1.87395179882782	0.656327686909986	1.5921539532243	1.45877539627928	0.317517454328239	0	1.25376944846286	0.879373929372272	1.95305437534107	2.42154642879681	2.64370057007524	1.79583874353524	2.27054596251675	1.60249315194258	1.41220662526442	1.82672513939635	0.500943178512473	1.57072059218259	1.45022378040789	0.928458511139779	0.684321354377634	0.757427425221892	1.41845672375772	1.17025956924906	1.51970906613166	2.57539383842031	1.9179486841886	3.25748867550099	0.292663448787076
ENSG00000007255	TRAPPC6A	0.212450834500606	0.0503084297713343	0.919517430659773	0.179843565348034	UP	0.1675427465	0.360170342875	0.4608328523	0.3858099826875	0.21625149275	0.4839019587375	0.192627596375	0.0750228696124995	1.120454192427	1.68352404173135	1.85082238281087	0.818869111914319	3.66085809668079	2.88078468877287	3.25893715693362	3.51167328359394	3.29488595138067	2.84087990706906	3.23408290179412	2.96881978651347	1.97266102180884	3.47210750172226	3.35775399485038	3.7276444525378	1.8295683450412	3.18544599268505	2.47894353808534	1.5881591501565	1.50648359464639	2.2038283206023	2.95905526351355	3.03584461097944	2.90939990371509	2.27861543097878	1.36000234172382	1.96384236258838	2.56569041094516	1.6670636234377	0	2.83884576921587	2.46893379789815	1.34887428182967	3.3747193154215
ENSG00000007264	MATK	NA	NA	NA	NA	NA	NA	NA	NA	NA	NA	NA	NA	NA	NA	NA	NA	NA	NA	NA	NA	NA	NA	NA	NA	NA	NA	NA	NA	NA	NA	NA	NA	NA	NA	NA	NA	NA	NA	NA	NA	NA	NA	NA	NA	NA	NA	NA	NA
ENSG00000007306	CEACAM7	NA	NA	NA	NA	NA	NA	NA	NA	NA	NA	NA	NA	NA	NA	NA	NA	NA	NA	NA	NA	NA	NA	NA	NA	NA	NA	NA	NA	NA	NA	NA	NA	NA	NA	NA	NA	NA	NA	NA	NA	NA	NA	NA	NA	NA	NA	NA	NA
ENSG00000007312	CD79B	NA	NA	NA	NA	NA	NA	NA	NA	NA	NA	NA	NA	NA	NA	NA	NA	NA	NA	NA	NA	NA	NA	NA	NA	NA	NA	NA	NA	NA	NA	NA	NA	NA	NA	NA	NA	NA	NA	NA	NA	NA	NA	NA	NA	NA	NA	NA	NA
ENSG00000007314	SCN4A	NA	NA	NA	NA	NA	NA	NA	NA	NA	NA	NA	NA	NA	NA	NA	NA	NA	NA	NA	NA	NA	NA	NA	NA	NA	NA	NA	NA	NA	NA	NA	NA	NA	NA	NA	NA	NA	NA	NA	NA	NA	NA	NA	NA	NA	NA	NA	NA
ENSG00000007341	ST7L	0.4729765098497	0.785732902149799	0.886888880848571	0.207198134749636	UP	0.1893215647	0.0536410952500002	0.0142334737000001	0.148540979125	0.0332220324999999	0.113410239625	0.13568046945	0.134307505425	0.542292670671109	2.94916846635851	3.63325849780517	3.53685869013713	3.47133427918359	4.01303151719758	2.72342899201175	3.67356272946168	4.07063248144347	3.74046193569019	2.82251551197484	3.00860469123241	3.53333547132421	3.66204069095268	3.26306635458596	3.16475981145562	4.24658896825426	3.0205725472807	3.6233833739448	2.49265402595023	3.3497153986518	3.23631539827133	2.987552106835	2.88776025192935	3.37434915259544	3.64237977950191	4.01143009595772	2.99402248861572	2.97584227259567	3.55878252795615	3.13905839067018	3.7725302926368	3.4394079574302	3.68455853191738	4.15714323724306
ENSG00000007350	TKTL1	NA	NA	NA	NA	NA	NA	NA	NA	NA	NA	NA	NA	NA	NA	NA	NA	NA	NA	NA	NA	NA	NA	NA	NA	NA	NA	NA	NA	NA	NA	NA	NA	NA	NA	NA	NA	NA	NA	NA	NA	NA	NA	NA	NA	NA	NA	NA	NA
ENSG00000007372	PAX6	NA	NA	NA	NA	NA	NA	NA	NA	NA	NA	NA	NA	NA	NA	NA	NA	NA	NA	NA	NA	NA	NA	NA	NA	NA	NA	NA	NA	NA	NA	NA	NA	NA	NA	NA	NA	NA	NA	NA	NA	NA	NA	NA	NA	NA	NA	NA	NA
ENSG00000007376	RPUSD1	0.0360997128853843	0.00131971047139284	0.795374481983498	0.0974092235589887	DOWN	0.1522229448	0.1806069020625	0.1714505692	0.4480133738125	0.3044745116875	0.5526533590375	0.0283839572625002	0.2765628046125	0.570871890080295	4.23841194175814	4.51530536281373	4.42435275612619	4.09811608246665	4.09736072121003	3.94426822174263	3.77055096811937	3.06200138929172	3.75379962475289	4.24326898798467	3.35513785660833	3.6072102264427	3.30025527084	3.97931710595733	3.65378453490163	3.86876311285309	3.54721623223399	3.7055477503139	4.14405115578597	4.33486031858534	4.02406543785488	3.75148267307892	4.2627357642188	3.91996313654339	4.34269846409889	3.88714176957873	3.7295226521185	4.60779867254469	3.80209128596187	3.88837749503268	3.78609969659429	3.48416257756962	2.22585962760303	3.72360644608902
ENSG00000007384	RHBDF1	0.188162418988028	0.00143071937351367	0.851107917959879	0.057799609027619	UP	0.0594749834999995	0.10460276225	0.2040074902	0.3660939244375	0.105556275000001	0.1075475865125	0.0451277787500004	0.1620864342375	0.358033334821178	4.92929319224956	4.87808483034616	4.59987640252229	5.03057546628686	4.95731093921904	5.02741965877079	4.2565569476816	5.24214336489803	4.06124995984572	4.69022340009787	4.55403197254357	4.83497817104507	5.28037423321096	4.85281455110954	4.61078869029681	4.72648033887874	4.44308820455246	4.50682497699936	4.61585007371779	4.53833156008351	4.12925828481799	4.08805905374742	4.35124825124633	4.39756064097568	4.52455105722635	4.8239294116461	4.516719491765	4.91338611246798	5.00911651260614	4.3305981817043	5.02562645624946	4.57668090796371	4.38019356434722	5.38900639317138
ENSG00000007392	LUC7L	0.162317772760482	0.244764737471796	0.739922982493923	0.52821342638224	UP	0.0461343444000004	0.1213609173125	0.0733413973999992	0.0522395751874996	0.152062077625	0.0979373269249999	0.0752265729124995	0.0211018222124997	0.398346173983301	4.53448522267544	4.60082467817366	4.95185679209269	4.87993051019901	4.97668449076581	5.33178020335466	4.566466905524	4.7699491463918	4.39405705378245	5.11256790102698	5.02741965877079	4.3889794457577	4.62436886053755	4.60683151602766	4.59650601895847	4.6133591484299	4.80591800181591	4.81182243320599	5.00330400829296	4.70449974290896	4.52651025398651	5.24852739214375	5.46497363378272	4.64775994117908	4.64326639537913	4.5579014733447	4.8239294116461	4.35732976374364	4.52994723086457	4.37699049635824	4.93289367321555	4.75310635994616	5.08469217453901	4.50308900808838
ENSG00000007402	CACNA2D2	NA	NA	NA	NA	NA	NA	NA	NA	NA	NA	NA	NA	NA	NA	NA	NA	NA	NA	NA	NA	NA	NA	NA	NA	NA	NA	NA	NA	NA	NA	NA	NA	NA	NA	NA	NA	NA	NA	NA	NA	NA	NA	NA	NA	NA	NA	NA	NA
ENSG00000007516	BAIAP3	NA	NA	NA	NA	NA	NA	NA	NA	NA	NA	NA	NA	NA	NA	NA	NA	NA	NA	NA	NA	NA	NA	NA	NA	NA	NA	NA	NA	NA	NA	NA	NA	NA	NA	NA	NA	NA	NA	NA	NA	NA	NA	NA	NA	NA	NA	NA	NA
ENSG00000007520	TSR3	0.122465392252069	0.00210321065671417	0.901967635460135	0.171659141213455	DOWN	0.0114367896999994	0.00394973725000103	0.138128562399999	0.275284582437501	0.138218452375001	0.282861524862501	0.00748705244999837	0.137156020037501	0.452181287696742	6.3702863938404	6.47683496686644	6.14014979322651	6.27660879025143	5.97958243376113	6.12150430849678	6.09367967884855	6.14971124706392	5.88458836454075	6.74471889847485	6.14381463333678	6.56500010819179	6.02341029565839	6.28514463781217	5.7780975045834	5.8761927405779	6.23191128602654	5.92144205283977	6.36767829855989	6.23324785743577	6.27789028543707	6.11206560673634	6.72846810097821	6.02455765947411	6.25272932441482	6.20367505961365	6.05041345600733	6.4347373397517	6.0053493054344	6.40717781977555	5.79482814527541	5.97118261397471	5.76250498295739	6.03114035342036
ENSG00000007541	PIGQ	0.0814343103854026	0.0389873195704175	0.806512914551961	0.025080229233521	UP	0.106771708399999	0.27971798825	0.0948091890999994	0.3731550805625	0.149350080125	0.0439504685124996	0.172946279850001	0.278345891462501	0.378959052365203	4.66325505580169	4.472526950149	4.43981618291034	4.10405697343413	3.98011751401544	4.39044850399692	3.89126924107165	4.26453404921645	4.07779646057663	5.00379676980042	3.62219726462737	4.22236712936275	4.23754606926863	4.18589131664813	3.9195322431661	4.09050854134982	4.19704396016609	4.08105548759493	4.01098532348403	3.87531279733375	4.05265582618943	4.48997186606076	4.73552155242849	3.95984914181515	4.08406459195985	4.43597503362626	4.51385808996187	4.30585907726875	4.04447592020222	4.27584271215269	4.51147254002739	3.96497490550588	4.01352109678867	5.30267234816396
ENSG00000007545	CRAMP1	0.308524581705511	5.42717783260949e-05	0.907493724291656	0.622669620289382	UP	0.3734597908	0.5127045768125	0.0459083689999999	0.0175943923124999	0.212630590375	0.0098830430500001	0.1392447860125	0.0283139766875	0.449001610829866	2.07628981770744	2.63566227245044	2.047641402134	1.58534157452549	2.44104304060736	1.53520013794803	1.31034280552598	2.35377510776265	1.79201081074146	2.04701696788219	2.03557799583946	1.45724938087487	1.76755102899469	2.21122358471409	2.01737682116186	2.07466150515062	2.05794484950421	1.99356930291931	1.88926419203731	2.21778006482763	2.27802702073415	1.67760872045654	2.05111347910343	2.21319139763596	2.37750517388993	2.08549610674533	1.74588765206642	1.8937798433092	2.34434300217675	2.07829183241792	2.19372262179611	2.89897900934563	2.05440684029046	2.06488464195577
ENSG00000007866	TEAD3	0.763209047408583	0.00396465536835566	0.857997560567762	0.672013632318982	UP	0.0435198913000003	0.1984957973125	0.2998729534	0.364624752125	0.099445217625	0.00922111033749973	0.1549759060125	0.0647517987249997	0.424198605675059	2.70827371361831	2.71387499868761	2.53323387893725	2.97298058112189	2.85975545155545	2.84163248753227	2.72433323601941	2.83400915805363	2.29788251180932	3.18363274017186	3.17875015200613	2.44366665202074	3.10741350780094	2.85292802399675	2.24898461568917	2.42196244411426	2.48684078769156	1.92948614411865	2.98011624820368	3.2377144029902	2.35035699638272	2.78956697015122	2.41424470957381	2.48437883302503	2.64095832506947	2.96987488158343	3.26112129245347	3.06962720330669	2.61567347804801	3.2093917573361	2.38625030522537	2.92067210269253	2.28312147103652	2.07496032367172
ENSG00000007908	SELE	NA	NA	NA	NA	NA	NA	NA	NA	NA	NA	NA	NA	NA	NA	NA	NA	NA	NA	NA	NA	NA	NA	NA	NA	NA	NA	NA	NA	NA	NA	NA	NA	NA	NA	NA	NA	NA	NA	NA	NA	NA	NA	NA	NA	NA	NA	NA	NA
ENSG00000007923	DNAJC11	0.134734365347078	0.758870330382174	0.857314336928676	0.15766234027977	DOWN	0.000787347300000185	0.0166966831249997	0.0234738496000002	0.0827514048125	0.1378511714375	0.179644696225	0.0159093358249995	0.0592775552124998	0.383307449360181	4.35832112414193	4.36024702781846	4.34984273144412	4.31945299944839	4.18462858014818	4.09083926524202	3.91784033137036	3.90007048247047	4.15499270157936	4.26835434912216	4.0205993000395	3.97559368037764	4.27803744589343	3.76325936186866	3.84484382976139	4.03084587591731	4.25791158590346	3.9889115154766	4.17688406785877	4.54741435361165	4.55206618125857	4.02311201754347	4.1760736216818	4.49489182252977	4.38250232132402	4.35640707100466	4.25514008694322	3.96873173848387	4.16534434767078	3.78222174366421	4.47668819903433	4.19220236101122	4.1957364484234	4.09050854134982
ENSG00000007933	FMO3	NA	NA	NA	NA	NA	NA	NA	NA	NA	NA	NA	NA	NA	NA	NA	NA	NA	NA	NA	NA	NA	NA	NA	NA	NA	NA	NA	NA	NA	NA	NA	NA	NA	NA	NA	NA	NA	NA	NA	NA	NA	NA	NA	NA	NA	NA	NA	NA
ENSG00000007944	MYLIP	0.0377620605765789	0.142735975282341	0.577243003551528	0.303770614546455	UP	0.3151868074	0.121698182375	0.1156088006	0.312872731875	0.5945484960625	0.5861450387625	0.193488625025	0.197263931275	0.557817816094334	1.55108932190161	0.702852659686685	0.97471167805503	1.57403809818493	0.527905940908119	1.25148057527279	1.01166600887123	1.54356631278793	1.22839583454294	1.66649909459182	1.08978905683754	1.22148383986129	1.70260230976913	1.64708111222735	2.40532980324032	1.60164107285178	1.17626186929491	1.50882116158285	1.574859019923	0.930941010621434	0.791186248051122	1.27213140436283	0.577391734666665	1.37187154667972	0.561131667628715	1.15184649288425	0.896518689006478	1.44867405131684	1.46482778696255	1.15844428931602	1.32087060036357	1.11473912641372	1.58911914457104	2.15717922081926
ENSG00000007952	NOX1	NA	NA	NA	NA	NA	NA	NA	NA	NA	NA	NA	NA	NA	NA	NA	NA	NA	NA	NA	NA	NA	NA	NA	NA	NA	NA	NA	NA	NA	NA	NA	NA	NA	NA	NA	NA	NA	NA	NA	NA	NA	NA	NA	NA	NA	NA	NA	NA
ENSG00000007968	E2F2	NA	NA	NA	NA	NA	NA	NA	NA	NA	NA	NA	NA	NA	NA	NA	NA	NA	NA	NA	NA	NA	NA	NA	NA	NA	NA	NA	NA	NA	NA	NA	NA	NA	NA	NA	NA	NA	NA	NA	NA	NA	NA	NA	NA	NA	NA	NA	NA
ENSG00000008018	PSMB1	0.506277092528454	0.612001410658182	0.600290075238105	0.033044972498653	DOWN	0.0866089167999995	0.1437063948125	0.2508817783	0.117717346875001	0.2657722228125	0.0457294243500002	0.0570974780125004	0.133164431425	0.584265990971498	6.56815424046716	6.60169914462977	6.76601977918757	6.9783970730725	6.70246003669625	6.82117368860479	6.52547263814751	6.59174024114946	6.72670879660373	6.94797853668326	6.92853420455975	6.11450423736435	6.446673302037	6.46945259687142	6.4753868682104	6.73036800118491	6.67225194430538	6.51747164557402	7.02542634742554	7.11915861824581	6.94333937555746	6.71842642686823	7.41814947636674	6.65515021539899	6.60672922211777	6.62013758489274	6.68064405797116	6.59388368834556	6.88401479123919	4.93229321717842	6.79077320305508	6.72173416611924	6.51747164557402	5.72599003012887
ENSG00000008056	SYN1	NA	NA	NA	NA	NA	NA	NA	NA	NA	NA	NA	NA	NA	NA	NA	NA	NA	NA	NA	NA	NA	NA	NA	NA	NA	NA	NA	NA	NA	NA	NA	NA	NA	NA	NA	NA	NA	NA	NA	NA	NA	NA	NA	NA	NA	NA	NA	NA
ENSG00000008083	JARID2	0.593393404658143	0.000362328289351721	0.663123338741686	0.806414312035122	UP	0.2171468757	0.180943100125	0.2282659433	0.249608516	0.4381587031875	0.0614113000625001	0.0362037755749998	0.0213425727000001	0.802730918766064	2.00095214190453	2.34601816422558	2.3949384202564	1.51386006944507	1.27863867421807	1.46782021415619	1.9958547294714	1.86503838324184	2.00370653287058	1.22546987917495	1.36748198415846	1.95334429599246	1.77802470923071	1.61267695295506	2.50397536207828	2.07829183241792	1.3588584999831	1.52051213914245	1.36358925463001	1.56667129876484	1.17228941567617	1.28796395652583	0.223560991123926	1.92826072724362	1.32149494391619	1.26907965454668	1.55384412496077	1.74033777833722	1.24634587355499	2.0898072731755	1.93607408611801	2.48917010035228	2.7771306417303	1.82611808833483
ENSG00000008086	CDKL5	NA	NA	NA	NA	NA	NA	NA	NA	NA	NA	NA	NA	NA	NA	NA	NA	NA	NA	NA	NA	NA	NA	NA	NA	NA	NA	NA	NA	NA	NA	NA	NA	NA	NA	NA	NA	NA	NA	NA	NA	NA	NA	NA	NA	NA	NA	NA	NA
ENSG00000008118	CAMK1G	NA	NA	NA	NA	NA	NA	NA	NA	NA	NA	NA	NA	NA	NA	NA	NA	NA	NA	NA	NA	NA	NA	NA	NA	NA	NA	NA	NA	NA	NA	NA	NA	NA	NA	NA	NA	NA	NA	NA	NA	NA	NA	NA	NA	NA	NA	NA	NA
ENSG00000008128	CDK11A	0.993340609273072	0.546170130055004	0.812995567982753	0.444687487438862	UP	0.179505755	0.0452210107500002	0.1915684806	0.03384858075	0.0585467784375	0.00846008746250027	0.13428474425	0.15771989985	0.682091906524417	3.61752623716048	3.93487664046936	3.86393530633927	3.2167929786249	3.66169325987689	3.26689409745561	3.5808196763809	4.1408031125656	4.12028342386846	2.85975545155545	3.29410223269694	3.8403101246002	4.0501959270179	3.9855034954681	4.30806754967569	3.86065582302912	3.91512941447755	4.38518815600479	3.78017995419766	3.52722027553094	3.49729934735769	3.97630784673253	4.10856434344754	3.59239413002275	4.12722571033236	4.58356450177665	3.85206521784831	4.05472510880849	3.76778505942399	4.31343235903212	3.17837603413558	2.88433995448373	3.56061461361412	4.14952085029143
ENSG00000008130	NADK	0.957247166983178	0.00108872448064371	0.943096292442515	0.62406091318454	DOWN	0.1141063969	0.0396499208125007	0.2096192421	0.359432333625	0.0137152304374997	0.0890718458749999	0.0744564760874997	0.149813091525	0.390196919966144	4.70759561485892	4.76551781418098	4.74904788978693	4.5850809864338	4.84976768701942	4.61966887055671	4.99213590185535	4.8533715089773	4.47533498263397	4.38799734255714	4.69543780641786	4.59394812467487	4.71637670051995	4.37834741664626	5.16052226522211	4.36739075793582	3.72916568104232	5.20867669573718	4.56550303252589	4.39715310525412	4.73864926991133	4.32302613659997	4.39756064097568	4.74839863187607	4.29952266422239	4.019807704323	4.88048072585647	4.93347531261847	4.65091116926174	4.79956901092859	4.64530797552759	4.31773750536109	5.25346169676636	5.16952438987113
ENSG00000008196	TFAP2B	NA	NA	NA	NA	NA	NA	NA	NA	NA	NA	NA	NA	NA	NA	NA	NA	NA	NA	NA	NA	NA	NA	NA	NA	NA	NA	NA	NA	NA	NA	NA	NA	NA	NA	NA	NA	NA	NA	NA	NA	NA	NA	NA	NA	NA	NA	NA	NA
ENSG00000008197	TFAP2D	NA	NA	NA	NA	NA	NA	NA	NA	NA	NA	NA	NA	NA	NA	NA	NA	NA	NA	NA	NA	NA	NA	NA	NA	NA	NA	NA	NA	NA	NA	NA	NA	NA	NA	NA	NA	NA	NA	NA	NA	NA	NA	NA	NA	NA	NA	NA	NA
ENSG00000008226	DLEC1	0.549481458305174	0.743318402917592	0.833945783809666	0.120434645419672	UP	0.1077720668	0.1046565535	0.2099250273	0.0299027565624996	0.0179408406875003	0.00945832287500004	0.00311551329999959	0.180022270737501	0.506646067507998	3.13514146376625	3.28252423253074	3.40508773508573	4.19704396016609	4.19886750270406	4.43030946524923	3.91695602386634	3.96990866418277	4.10096681518373	4.47430642751263	4.52263832357038	4.61240161161509	3.75812581863133	3.80251735931162	3.94932158369648	3.47697942117588	3.69334745270575	4.24841098350098	4.18213104182976	3.97950175007452	4.50162011376434	4.12206315875869	4.79152082491176	4.12467402027012	3.99691780449265	4.23799370009997	3.82518375942405	4.01715681476053	3.87572279712932	4.17809612538081	3.91108200386204	3.87488840328364	4.31075559353541	4.35601869879937
ENSG00000008256	CYTH3	0.689710116843936	5.23102204291217e-12	0.674584955930479	0.741178429703552	DOWN	0.7543399827	0.7226636436875	0.6787410606	0.588992632312499	0.00718270137499921	0.0508893879000007	0.0316763390125008	0.0897484282875007	0.567509823781575	4.5816193344444	3.80165374623342	4.09296859061372	5.05289747349304	4.60353641980343	4.50209695377128	4.54173730673215	3.76535460223736	3.96751084512863	4.43932648773255	4.19752913291776	3.90816339732025	4.94947692954852	3.98589613281319	3.92299966164558	4.86740957678273	3.84819736327301	4.17516435832155	4.9629761108293	4.19264106804225	3.69015101956769	4.72589502025163	3.71256795139293	4.33447964737256	4.80064164484511	4.02571678041596	4.16750043982779	4.70711873367797	3.95260560530342	4.08065282615039	4.67941334963164	3.92130421418628	3.51475882637193	5.32070871048429
ENSG00000008277	ADAM22	NA	NA	NA	NA	NA	NA	NA	NA	NA	NA	NA	NA	NA	NA	NA	NA	NA	NA	NA	NA	NA	NA	NA	NA	NA	NA	NA	NA	NA	NA	NA	NA	NA	NA	NA	NA	NA	NA	NA	NA	NA	NA	NA	NA	NA	NA	NA	NA
ENSG00000008282	SYPL1	0.926221308315537	0.812109744758175	0.697348323416964	0.273726674535666	DOWN	0.1602383359	0.0435884124374999	0.2107278865	0.164641457	0.0511687376249998	0.2227113327875	0.1166499234625	0.0460864294999999	0.447115745444451	3.63915478487366	2.902580845918	3.93214114435988	3.06086068295841	3.3325276749969	2.89017706483227	3.53606984558891	3.19157085001695	3.2597458271923	3.06463764924608	3.55359233965762	2.83536525588577	3.36215135576946	3.58209669267368	3.41388187046837	3.50816999695601	2.98078818529595	2.89475589489088	3.26989779057677	2.99905855980221	3.43752479494812	3.63211919494711	3.28519338288893	3.03584461097944	3.51127844757021	3.61713298518777	2.94954737742019	2.99443890802412	2.53185379532803	2.82251551197484	3.22021456800267	3.06125002632298	3.20572590639549	3.10216921559579
ENSG00000008283	CYB561	0.940805689270771	0.13745785046809	0.616087597196188	0.485083557641349	UP	0.236287858	0.167666072	0.3558610701	0.0139418214375002	0.102298576437501	0.1988825291	0.0686217859999996	0.341919248662499	0.656741647411662	4.36656587125099	4.46973554163245	4.57773337129892	3.14276937038703	3.75263055051256	4.08724797140159	4.54123448780419	5.22273936709471	4.48100036557183	4.67296587053853	4.768740372981	4.94535851923198	5.44960057775018	5.20933289856296	5.64661597651342	4.70502525117125	5.24579767485668	5.27585821601325	4.77669671999066	5.02502006051583	4.1760736216818	4.04563148145778	4.06222285885567	5.11060782303382	3.63287342529989	4.14624460938454	4.50162011376434	4.7957090131567	4.58948665276303	4.88556662114642	4.59545098516095	4.7862527359899	4.86053416080996	5.31777802471651
ENSG00000008294	SPAG9	0.398623648763895	5.45504872491568e-08	0.708788858088307	0.571307191200642	DOWN	0.138413947	0.4954279779375	0.4778309086	0.8564811699375	0.2756769690625	0.297313199462501	0.3570140309375	0.3786502613375	0.642030896497507	4.566466905524	4.86517354553134	4.83222195595785	4.02229789611309	4.42345618729859	4.01524511424009	4.74027935986217	4.87633535862581	5.04460029399552	3.83993720988834	4.51199799747752	4.4448951072421	4.86452565481638	4.94535851923198	5.57348653927717	4.75908882831313	4.83897944296411	5.64049087153899	4.61028177274186	4.54173730673215	4.79263189067665	4.42723763280006	3.59061952206293	5.16001544387305	4.77936630806943	4.93114616451204	5.27585821601325	4.36965780751453	4.83847484186137	4.97800346762192	4.7408220893219	5.247245832336	5.73838264067044	4.72540133995289
ENSG00000008300	CELSR3	NA	NA	NA	NA	NA	NA	NA	NA	NA	NA	NA	NA	NA	NA	NA	NA	NA	NA	NA	NA	NA	NA	NA	NA	NA	NA	NA	NA	NA	NA	NA	NA	NA	NA	NA	NA	NA	NA	NA	NA	NA	NA	NA	NA	NA	NA	NA	NA
ENSG00000008311	AASS	0.113135539553177	0.26338882705185	0.554692115168657	0.0494668520750584	UP	0.1495069721	0.086970507125	0.0420512986	0.114726982625	0.0221924302499998	0.4154481907	0.0625364649750001	0.0726756840250001	0.40628103656783	0.744577048559622	0.921793942663307	0.626605933333571	1.0072282142676	1.24242052340837	1.10636977498213	1.25550683394013	1.32243394824629	1.47927603778469	1.17538210557802	1.01350444401886	0.558939347351808	1.16058450216858	1.37925732091253	0.969851544923387	1.10040920134071	1.05429368126787	0.628678755138465	0.746644119870339	0.631568768465828	0.765949061847692	0.961999474052916	1.72502147492338	1.11988353848003	0.382915635166941	0.603851580683425	0.81640281803783	0.637347083166583	0.773518300462856	0.68012403114458	1.18937169744027	1.18576673614279	1.59800030730798	0.903050688156436
ENSG00000008323	PLEKHG6	0.685669280472612	0.0016891290712705	0.577912486861561	0.757184700648643	UP	0.6648082555	0.568526820875	0.2026511691	0.6437111001875	0.0327018513749999	0.5046395143375	0.0962814346249998	0.4410599310875	0.623496349074582	0.198897597844976	1.40233235266001	0.48804558606581	0.503566385436611	0.655492400857542	0.464605278399271	1.82185008657181	1.24610295719711	1.05429368126787	1.11604603824729	1.59989064670807	1.15761887572459	0.466726548785646	1.34672338347419	1.55982642185372	0.316110586187552	1.9584214024573	1.16978212440105	0.368603146052173	1.31841652208302	0.550724900051367	0.897265123229972	1.8178154072867	1.36585477259234	0.310173122630651	1.46173632330384	1.09120807543963	0.876209685445253	0.716599537198734	0	0.338876553310489	0.982927594341753	1.11906115871464	1.88673160769414
ENSG00000008324	SS18L2	0.0876120827656612	0.00287339620796203	0.730739150083764	0.750356451958397	UP	0.4609489933	0.5392815891875	0.1729475606	0.23983710925	0.1197338985	0.1082908512625	0.0783325958875003	0.0668895486499999	0.598704027057338	2.83256284937807	3.5994114156718	3.31968069338177	3.4378545735611	3.42577350954947	3.68818789188564	3.33623123618811	3.083143228715	4.14757761705642	3.65996066483563	3.41910967516264	3.38643702855519	2.96253795370021	4.13954607903576	3.54721623223399	3.38374704771288	3.31139950439285	3.0703089997774	3.19520094978666	3.78017995419766	3.0795685245819	3.61223419000474	4.03342283210761	3.92344277755297	3.1456495932313	4.08406459195985	3.89654749371764	2.81257645969944	4.11199464983771	2.04906367740109	3.09766534393619	3.71609689764069	3.07393339658856	2.90060043969229
ENSG00000008382	MPND	0.3028209662841	0.123078926909326	0.853784871014401	0.0707995756272984	UP	0.0111943252	0.1538479005	0.1441597081	0.412361653125	0.078752390375	0.0244073289499998	0.1426535753	0.268201945024999	0.564328633263705	2.74336323109378	2.54718199696984	3.11815648680475	2.97793149048799	3.32230612855958	3.02735395062192	3.13654524470528	2.95295916133159	2.35497898052221	3.6685029780704	3.30500568997493	3.87650296817544	2.61386860054504	3.54604974644018	2.41247794911396	3.01247220182171	3.47096333841215	3.4055014143447	3.15374841271871	2.73738168925137	3.17651632410557	3.33111459581239	4.13358320510129	2.987552106835	3.19011267385821	2.92853437310102	2.41394240421899	3.16475981145562	2.16039719213212	2.77783956456311	3.08431251745112	3.06529383261887	3.538811245608	3.01562028970538
ENSG00000008394	MGST1	0.845729938797272	0.0119778638647201	0.924328420260889	0.399219403139581	DOWN	0.0579220708000001	0.0452476439375005	0.2595168946	0.2117479398125	0.0201314828749997	0.075532242825	0.0126744268624996	0.0477689547875002	0.542468394216461	6.48997056964448	6.21700947333893	6.03850209188894	6.07815797345469	5.94758778153029	6.21804520920478	6.22263521782549	6.61328447887236	6.40471995259966	6.2816290129119	6.34823429218514	5.82269956044626	6.43741519878937	6.66702793186418	6.42350092231118	5.48342575670228	5.88365808053912	5.06778505778175	6.07615168128404	5.83039604701248	6.16621709215042	5.74502041606237	5.55753604441206	5.59070210972017	5.79392061102288	5.5050284606962	5.14714589282631	6.17119067687148	5.63053389216847	5.3050303084549	6.51098788353888	6.35921261772927	6.38967094778733	5.32655428711839
ENSG00000008405	CRY1	0.962115523164132	0.072579946998293	0.958165528101858	0.585800592291582	UP	0.1146500383	0.24471112075	0.1282635617	0.0326333870000002	0.0294388893749997	0.0602747556250001	0.13006108245	0.0956301746999997	0.512211061202436	2.65869134900989	2.22979238075536	3.02131555957454	2.73406055845388	2.17249831648071	1.68302128260844	2.01059752830028	2.63861197303072	2.55942973466064	1.39834579192485	2.68290396349416	2.75826655900104	2.36767799282115	2.24419662687444	2.28185925694989	2.64902986159989	2.27731721772555	2.55641080919034	3.21638854036162	2.05547186753024	2.23138874740387	2.79296470334928	2.13371791852473	2.33176617074111	2.37141474674556	2.31813442775826	3.31351246671324	2.45555874115947	2.75558473901246	3.2003950061183	2.92747541788009	2.52327459469864	1.42246678819399	2.36347771294228
ENSG00000008438	PGLYRP1	NA	NA	NA	NA	NA	NA	NA	NA	NA	NA	NA	NA	NA	NA	NA	NA	NA	NA	NA	NA	NA	NA	NA	NA	NA	NA	NA	NA	NA	NA	NA	NA	NA	NA	NA	NA	NA	NA	NA	NA	NA	NA	NA	NA	NA	NA	NA	NA
ENSG00000008441	NFIX	0.570231350637325	0.0878382716360729	0.606555533637633	0.279938721959477	UP	0.212721153	0.164689775625001	0.0672929666000002	0.150757099124999	0.2754873855	0.31092014065	0.0480313773749996	0.0834641325249992	0.712699043604428	6.83654406761313	6.61651317533622	6.81008566596544	6.81397427747779	6.80584879386642	6.66859400278931	7.29080592743437	7.15151004143414	7.18274108955038	5.95194190509787	6.03009238396937	6.31442304921744	7.19027618551094	6.6516054047793	7.54802447946127	6.99461866817127	6.6338285523673	7.25520855491312	6.92640517651117	6.99253477817136	6.65515021539899	6.19080632913891	5.13422457366901	6.35921261772927	6.83076481861084	7.00623921532081	6.98763483379986	7.31126835549721	7.18779724315711	7.22926058688966	7.18274108955038	7.06701335383078	7.58345905478215	7.63197039677637
ENSG00000008513	ST3GAL1	0.603852078501706	6.49913804439442e-11	0.57035825159021	0.888250859755681	UP	0.8424869905	0.997677917875	1.2586611937	0.9149372768125	0.1826377393125	0.31627710495	0.155190927375	0.3437239168875	0.520071414122686	1.69231864679308	3.20275826663761	3.34242775248613	2.32211505050173	3.32262978148463	2.95738073769657	2.64299282253457	3.17978935283819	3.6026300079617	1.28502029518829	2.84538291117793	3.48416257756962	2.3231948074989	2.87975307378101	3.93655549693044	2.14449632563827	2.86900502427715	3.39336019889817	1.83371906272096	3.16144099465033	2.83148898537299	2.13304266014226	2.37750517388993	3.30843961268967	2.46547076403355	3.20721441709722	4.06676557468932	3.14911297586158	3.37087429126836	3.65488395580439	1.95936852256481	3.37726091452745	3.32041462168059	2.44567134642309
ENSG00000008516	MMP25	0.845073698186783	1.90426813281386e-14	0.576591950718554	0.0694734592719981	UP	0.3380950377	0.208478242625	0.5919883614	0.4195471030625	0.1950091739375	0.152184710675	0.129616795075	0.1724412583375	0.753870349469782	0.446376995819856	0.747263460883868	1.43233199651896	1.09366842493313	0.425613944725677	0.844712264400149	1.49727438551436	2.18365489336468	2.54823156436373	0.923260299045081	0.845223304300766	1.43935096365178	1.27696242851124	2.09599314593908	1.90415035154324	1.16811862180501	1.77255205559498	1.61531211717055	0.525892741264734	1.05429368126787	1.0208093047843	1.05779790347295	1.83188121576739	1.33240118720623	1.37080976415202	0.763979216481984	2.06865989815102	1.21989138799843	2.24054847670635	2.29397702618171	1.24009141954662	2.13706752814815	1.65457597327258	1.55227386640891
ENSG00000008517	IL32	0.949136058150846	5.58458868115178e-19	0.899393695354987	0.745468924538982	DOWN	2.7722058575	2.8305319554375	2.2241663588	2.14729426825	0.0778454421874999	0.213043630675	0.0583260979375	0.0768720905500002	1.99308391595746	1.77255205559498	5.28545187289624	4.52018359295662	2.89295549461525	5.26340698891253	5.27869054846131	4.57306608935146	7.04547752029806	6.37670642525773	3.99362933996209	5.18309094979672	5.55312956928007	3.73340377856442	7.04268295225007	6.48396007055128	2.25864813064061	6.34823429218514	5.15333501191515	3.98219239114522	6.29751318654389	5.66902750164511	3.65378453490163	6.37537538039403	4.94247584348131	1.87489515448025	4.67145375254418	5.37151654213254	3.0128725205782	5.9573711513222	4.64063794546546	5.20803235375918	7.12422144578902	6.46522723507397	2.11300910197507
ENSG00000008710	PKD1	0.288629281742888	4.02608062371423e-05	0.632454594811046	0.0139606000511624	UP	0.3546790865	0.3470703555625	0.3415688365	0.6279547301875	0.3510158921875	0.0570212675625008	0.00760873093750014	0.286385893687499	0.716963147352819	5.28832892223584	5.06238270307863	4.99688192019065	5.61615207282763	5.15127688569226	5.18113321580357	5.06170799856409	5.14356692685156	5.21071213762366	5.04562761740379	4.50399521948575	5.20186559655782	5.62567524066207	5.34090653047794	4.59239125485459	5.56414210130407	5.02562645624946	5.22001069083074	5.19110379432529	4.94947692954852	4.57306608935146	4.80914053889667	4.7515717128393	4.34620091928795	5.60638619209009	5.10350106938441	5.14030174429795	5.49256465038094	4.72173387697116	5.42257717324668	5.76455875604469	5.57869514778095	5.08154124511281	6.18354306664845
ENSG00000008735	MAPK8IP2	NA	NA	NA	NA	NA	NA	NA	NA	NA	NA	NA	NA	NA	NA	NA	NA	NA	NA	NA	NA	NA	NA	NA	NA	NA	NA	NA	NA	NA	NA	NA	NA	NA	NA	NA	NA	NA	NA	NA	NA	NA	NA	NA	NA	NA	NA	NA	NA
ENSG00000008838	MED24	0.983786570944417	0.3250487395151	0.814503030629132	0.591655863979053	UP	0.0774148353999999	0.0470462603124999	0.1079794201	0.0400942299375	0.0941460356250001	0.0842961895000003	0.0303685750875	0.0678851901625004	0.316572455351618	3.98050863181619	3.84310295003744	4.12337419457617	4.47478121238729	3.87105526469935	4.3469056606616	3.52792647223424	3.49559231134965	4.35124825124633	3.88837749503268	3.5315098516624	3.98298409998613	4.24485786602747	3.87055023766803	3.94803120760591	3.87975156599622	3.88299230104682	3.93487664046936	3.87365090685665	4.11452511941673	3.54374734329986	3.69130040378858	4.09083926524202	3.71930467115062	3.72691597664811	3.72156847477004	4.35832112414193	3.99929729536326	4.09148368218062	4.05836845245982	4.09538127905103	3.43980893458799	3.66148536402136	4.25614255479287
ENSG00000008853	RHOBTB2	0.135944801403479	0.163928411063605	0.679108547722961	0.0434824433445062	UP	0.1840502605	0.1313721120625	0.0703305161999999	0.0256642793125001	0.00785490456250004	0.2115726724875	0.0526781484375003	0.0446662368874997	0.382682186779889	3.54721623223399	3.46370039081976	3.27619167696935	2.60492573144476	3.89825729002619	3.36434232617471	3.20680627767906	3.65122339093359	2.86973748042443	3.19748234686891	3.23408290179412	3.22382561531805	3.92715635955611	3.19011267385821	3.5315098516624	3.30616983578398	3.69667890487499	3.8928289804792	3.26689409745561	3.23807065390625	3.22607746798	2.71643337220074	3.10330508029402	3.14338195802134	3.40897006476444	3.54604974644018	3.43046179003095	3.44656302449627	3.44763887953597	3.37356528436724	3.90450299528558	3.30762995036802	3.39991251321824	4.01819178866263
ENSG00000008869	HEATR5B	0.268543976403709	0.636602676059695	0.567306241980683	0.235703208553925	DOWN	0.00747107999999996	0.1256227856875	0.3032768455	0.1120713869375	0.33285902825	0.215583069875	0.1181517056875	0.1912054585625	0.532865997654525	1.47991504604794	1.59911537550098	1.41010560469632	1.36407365198476	2.63999875311785	1.03460022788337	2.10714266807693	1.4061479278359	1.22413067142287	1.87585218089856	1.56284934409655	0.875984138122862	1.89113622126424	1.04432296482599	1.38922245747752	1.77121310382457	1.3253932233601	1.30027142284188	1.01461317364182	1.69031750547747	1.33576676000507	1.51584091107303	1.06248451254005	1.51078186320528	1.17743839812795	1.2069327232598	1.40323163877812	1.4827254889502	2.21709932833232	1.16308748453182	2.22378537621087	1.26941311048547	2.57973705892443	1.1358899939191
ENSG00000008952	SEC62	0.630779199201743	0.948141816417693	0.937891456406797	0.888614270247892	UP	0.118123444799999	0.0104928173124996	0.0511757632999998	0.0097943800625	0.0897232461874999	0.0234740019375002	0.1076306274875	0.0413813832374998	0.357129464169688	4.95775957842848	5.09828382383605	5.21582003548861	4.60927950871129	5.00499370180742	4.74286373288712	5.15749510378778	4.93175577904187	4.69543780641786	4.59890088469794	5.22609015813621	5.43051659496702	5.27585821601325	4.92873395770144	5.36786954056078	5.28832892223584	5.53399486909488	5.05232668276084	4.86174655247185	5.14157493960629	5.01870615166814	5.48508301902939	4.98042448452278	5.55849418552187	5.09382354426926	5.39919009382535	4.51052847374053	4.98957440927642	5.25404226702532	5.23704430473492	4.84804213456673	4.8338746922083	4.92873395770144	5.30581082206412
ENSG00000008988	RPS20	0.650792236365377	0.236219782007474	0.674869349757385	0.171371092061089	DOWN	0.00705276919999953	0.0224874276875013	0.1663480766	0.0552107370000012	0.131378390937501	0.00480639284999995	0.0154346584875018	0.111137339599999	0.338058663564242	9.31746736173307	9.20237599551013	9.29290595550764	9.40259049292878	9.24605754289914	9.51996576186534	9.27451925277242	9.1836199944889	9.19252319096449	9.58103197030951	9.41465995082048	9.14930568576657	9.084819015353	9.07619037080805	8.81026125632293	9.457028489466	9.30973942908579	9.31746736173307	9.14930568576657	9.21154135756928	9.25498718006066	9.54009200243166	10.029676707361	9.42414072521795	9.34821724403139	9.20237599551013	9.1301775127245	8.9503012285505	9.15860762500084	8.35015703531329	9.21154135756928	9.22060507690306	8.91655642384635	9.02978709233638
ENSG00000009307	CSDE1	0.0538285686531803	0.558043696559369	0.733576006427273	0.0289519450026587	DOWN	0.0874513883999999	0.0391270379374999	0.1605360824	0.187841251	0.193792997625	0.0280059094375007	0.0483243504624999	0.0273051685999999	0.425406646209433	6.446673302037	6.3497321765262	5.98918810037455	6.08905926505322	6.44215718182347	6.11007120726164	6.58697534903509	6.42739399898917	6.61479850938247	5.54191597046387	6.48684178067595	5.95856087971228	6.2713670246145	6.13177480397771	6.24169799152972	6.69610829861676	6.25755228532305	6.23661790310177	6.48396007055128	6.59007535876573	6.2464684382491	6.39354758176911	5.25288740484205	6.4753868682104	6.6468950620941	6.24051608408351	6.14381463333678	6.20481559169314	6.30787253817791	5.73935213776297	6.29751318654389	6.07048781208194	6.41919308554463	5.67911404702274
ENSG00000009335	UBE3C	0.075518817562411	0.371037843768181	0.837334574866438	0.00231110657304895	DOWN	0.00978618899999972	0.1330104466875	0.0672200851000002	0.0947937272499999	0.1419962819375	0.103206727275	0.1232242576875	0.0275736421499997	0.296401805294036	4.20077504523587	4.13012745978031	4.21178116919887	3.99726869376295	3.79172091997439	3.66671180734909	3.84819736327301	4.18378331716431	3.8679310487332	3.7323141864688	3.89846827917368	3.56169283887855	3.84310295003744	3.79914151773382	3.83418406260334	4.30281949759194	4.13398297783648	3.95749819798183	4.00360863649773	4.14405115578597	4.08892576562413	4.11584654062298	3.53495910368172	4.14163282472818	3.88299230104682	4.17688406785877	4.19169717433225	4.04147686062501	4.27314515517471	3.7741461924442	3.57502613271719	4.01692011685559	3.72499199619415	3.35590872455062
ENSG00000009413	REV3L	0.345057660311738	0.000136828064257684	0.854137000143869	0.591623713386443	UP	0.3447520644	0.4133328433125	0.4038275887	0.200968841125	0.0503463598125	0.3217858863	0.0685807789125001	0.202858747575	0.565576763177976	1.51488126629787	1.31695505346646	1.89995199700508	2.03305871529122	1.36495740488058	1.14233738614634	3.17246292838382	1.99849458101496	2.21480987498275	2.0195751616222	1.72396364038283	0.980412836217237	2.38732263687839	1.90769938784512	1.97625882466444	1.55045015454621	1.55967186823173	1.71371806073164	2.16469866242375	1.30874092628799	1.97068916187488	1.66397775618373	1.78497096717793	1.44504159462904	1.2247056712014	2.1394053911865	1.41932288595346	2.42007461685491	1.5988277014191	1.35038855125909	2.07526250372181	2.26701960143139	2.49955015640779	2.47741458112344
ENSG00000009694	TENM1	NA	NA	NA	NA	NA	NA	NA	NA	NA	NA	NA	NA	NA	NA	NA	NA	NA	NA	NA	NA	NA	NA	NA	NA	NA	NA	NA	NA	NA	NA	NA	NA	NA	NA	NA	NA	NA	NA	NA	NA	NA	NA	NA	NA	NA	NA	NA	NA
ENSG00000009709	PAX7	NA	NA	NA	NA	NA	NA	NA	NA	NA	NA	NA	NA	NA	NA	NA	NA	NA	NA	NA	NA	NA	NA	NA	NA	NA	NA	NA	NA	NA	NA	NA	NA	NA	NA	NA	NA	NA	NA	NA	NA	NA	NA	NA	NA	NA	NA	NA	NA
ENSG00000009724	MASP2	0.192056226868434	0.259526690935301	0.632454594811046	0.00536735317328328	UP	0.0717697036	0.364113698625	0.0163477263	0.3133076398125	0.0625963383125001	0.168824374425	0.292343995025	0.2969599135125	0.563153903887024	1.51900153304597	1.25065460680902	1.72592937654543	2.06389100932362	1.39596868281969	1.230457099361	1.4010423327685	1.9035172961882	1.89144846371616	2.01404502661728	1.96938845194537	1.51266056355784	1.93279446689592	1.6183268105701	1.08554062260072	1.41383593809073	2.13871067665137	1.7300367109752	1.44320639700528	1.93048432524908	1.07264988209947	1.6659040052159	1.51147952224657	2.17277077575564	1.79799813703774	1.88196815415492	2.42738562098932	1.73699149308414	2.10590883082605	2.30330821978288	2.39357466179225	2.56768320230596	2.55983682051345	2.76951414734929
ENSG00000009765	IYD	NA	NA	NA	NA	NA	NA	NA	NA	NA	NA	NA	NA	NA	NA	NA	NA	NA	NA	NA	NA	NA	NA	NA	NA	NA	NA	NA	NA	NA	NA	NA	NA	NA	NA	NA	NA	NA	NA	NA	NA	NA	NA	NA	NA	NA	NA	NA	NA
ENSG00000009780	FAM76A	0.412837724845773	6.17367525199999e-05	0.842228588029976	0.752561288124153	UP	0.0995296097999998	0.0972446108125	0.471034532	0.7388052480625	0.0522502708125003	0.3223059858625	0.00228499898749979	0.2677707160625	0.52189939953023	1.79944604177201	2.55801763255449	2.38462902207049	2.11074854496622	1.46585102920596	2.73306744190094	1.21219105918051	2.33612199587161	2.56445466811727	1.54417723839418	2.30460645826196	1.75299904898898	2.67723808298234	1.89724336756737	3.32717265181826	2.12209790893206	2.74369794262838	2.31782145046356	2.23204816020191	1.59243527880175	2.61567347804801	2.06423167233097	2.14980917125052	2.08131065053559	1.88861711409647	2.17468736661533	2.53291205259635	2.12652858316323	1.55015014684013	2.17762891770353	2.38352523034804	2.4197641977858	3.29303000956769	2.2657108491445
ENSG00000009790	TRAF3IP3	0.0685346112714708	0.0459130672191344	0.970099015207724	0.0432224319110034	DOWN	0.3325207773	0.2911491251875	0.4394057574	0.4277730803125	0.3027670165625	0.3325059915875	0.0413716521125	0.0116326770874999	0.61031348943145	2.50863225768845	1.73569183978761	2.2526521588671	2.43002463986787	1.34326720871399	2.00095214190453	2.46020965702339	2.67759167825216	1.22123252381246	2.32654307284553	1.56092193909012	1.48988080541737	1.49295923160337	1.45968245425805	1.75677402026255	2.64136581433735	1.19338519003568	1.0847496373029	2.57973705892443	2.50560708614251	2.29956284602164	2.13271451281413	2.66250686240499	1.71678778881802	2.4280791379118	1.82416236747297	1.53652581239586	1.67435660730086	2.38659754486843	2.92144660298459	2.11699976950168	2.69083476589924	0.719979782803237	1.33727985473096
ENSG00000009830	POMT2	0.909133337180828	0.155913875853087	0.833945783809666	0.334197733758931	UP	0.0543680236999999	0.120577871625	0.0675526214	0.4528269645	0.0187725419375	0.1915559058375	0.0662098479250002	0.3852743431	0.565424206998992	3.17908352513705	3.09541122447387	3.80702363886511	2.44138786334078	2.75955147156912	2.11074854496622	2.60144012326209	2.85327250675927	2.4165893475472	3.4394079574302	2.37394882847247	2.69596371383421	2.16726290156292	2.66104924994475	2.92310058626713	2.42875191663641	3.35590872455062	2.5363135519788	3.56203137720285	3.0684676755642	2.70566947298556	2.94554347321385	3.1944813184316	2.74196952925278	2.62187877580728	2.70314905504943	2.84602352751037	2.63223046955701	2.49745866548334	2.5600898706715	3.13297869703774	2.31885435161067	1.68815375496588	3.34004502069943
ENSG00000009844	VTA1	0.0130880829907733	0.981715614119374	0.708840836254871	0.000439865011785197	DOWN	0.1777750115	0.1294835405625	0.1747368964	0.153418118125	0.2568915769375	0.235995114475	0.0482914709374995	0.0213187782749995	0.433946603980367	4.3742340249669	4.14711410530183	3.66963027051142	4.46922258118616	3.68372797648174	4.25765992716221	4.15760742490319	3.88336590862099	4.21307953720079	3.69667890487499	3.99691780449265	3.60919601684447	3.4492232501652	3.7211694546072	3.6233833739448	4.33668486655044	3.75700549589743	3.94803120760591	3.95260560530342	4.0303753848572	3.87693368592502	4.23704893924277	3.74524012516081	4.25311203480127	4.17986309141853	3.94388986843516	3.87572279712932	4.05265582618943	4.21926824694092	3.83170675275837	3.6662917481229	4.05145166729765	3.72653939213789	3.35820438562471
ENSG00000009950	MLXIPL	NA	NA	NA	NA	NA	NA	NA	NA	NA	NA	NA	NA	NA	NA	NA	NA	NA	NA	NA	NA	NA	NA	NA	NA	NA	NA	NA	NA	NA	NA	NA	NA	NA	NA	NA	NA	NA	NA	NA	NA	NA	NA	NA	NA	NA	NA	NA	NA
ENSG00000009954	BAZ1B	0.459721083900325	0.73050117917997	0.972086740487586	0.72997845094691	UP	0.1290166968	0.0370019316250003	0.1399902989	0.0485481720625005	0.1309377758125	0.130365137475	0.0920147651749996	0.0914421268374994	0.490396323870671	4.51716404600415	4.29724638164666	4.23754606926863	3.87650296817544	3.8928289804792	3.76117243052184	3.9426796073317	3.78339630909999	3.58720698843537	3.54097555795285	3.67569848056014	3.72916568104232	4.0996606554671	3.76896166380478	3.88594627180508	4.21880955234799	4.05188907409294	4.19264106804225	4.15113795402733	4.25442361176614	3.77938267439279	4.25911506851168	3.48229448524412	4.35784423580146	4.3305981817043	4.32976488158998	3.98133068817917	4.08537211206108	4.19534479664644	4.109876771576	4.04941730973289	4.04277985306427	3.88714176957873	4.07643140265561
ENSG00000010017	RANBP9	0.0285003624044286	1.47588936317769e-08	0.9708834392224	0.0883403620143946	UP	0.5831168179	0.7057450401875	0.2977084096	0.324158436749999	0.3373375733125	0.241159378174999	0.1226282222875	0.0264500271499992	0.606247356925351	4.43981618291034	4.99743103478974	4.36170061679774	4.56049668801796	4.88334804835732	4.60082467817366	4.44716761679051	5.10429076834926	5.186849107616	3.92467832079009	5.12246394582308	4.53092188445465	4.74639649257145	5.26494784297743	4.80914053889667	4.45471966181799	5.2041810936258	4.55996990262421	4.3118955194925	4.87120922200495	4.61869089544816	4.53929895693319	4.05993144578389	4.63600056320519	4.33447964737256	4.92072346258659	4.79209904639813	3.85109677469102	5.01268732035566	4.49093231379406	4.42080691524471	5.4381138088949	4.91856572526749	4.23391806587603
ENSG00000010030	ETV7	0.0802448123780167	1.49260817522797e-29	0.532282420405693	0.166653439260175	UP	2.2227264604	2.6687049923125	3.4160340496	4.07523696175	0.748437804	0.961662184237499	0.4459785319125	0.65920291215	1.27365668668942	0	1.63509043273551	2.82290660161865	1.52929296670827	3.49123764947468	4.40956666005311	0.432961297986317	2.435768077232	4.3889794457577	0.869574866423932	3.25401933660504	3.969123386081	1.03003461720317	3.29303000956769	4.8234626816146	0.313346483409655	2.83037970319256	4.21220835057093	0	2.73063251566243	3.98393555882681	0.224744691941695	2.85266471559025	3.71745002370233	0.577804012431913	2.61567347804801	4.33203530859215	0.789270800488505	2.85579848385898	3.26770222447136	1.03681527867202	3.76660963508513	5.76553002883224	0
ENSG00000010072	SPRTN	0.763209047408583	0.891475841696451	0.657564980167561	0.555152064309211	UP	0.0197196195	0.0131347210624999	0.1913285956	0.0601002291250001	0.13560229675	0.1224114264125	0.0065848984375001	0.131228366475	0.585019198141887	2.71643337220074	2.81740498713566	2.46961835075372	2.62676241512777	2.0963266701039	2.41149855076367	2.42335604566002	2.79915772104406	2.73436722999442	1.49639459782557	2.42773343952182	3.10404596232022	2.89442013272445	2.42196244411426	2.97119608037094	2.71486395776754	2.69530723930566	2.69323124917643	3.22456666055782	2.86325840641513	2.27054596251675	1.98939032498089	1.81807673397965	2.73436722999442	3.06922163656826	3.06529383261887	2.87693164643339	2.70566947298556	2.65936107121886	3.50856252762033	2.57665499202581	2.83720767960851	2.51955903287566	3.39723082964006
ENSG00000010165	EEF1AKNMT	0.104904441281243	0.00834653578731338	0.701806127200913	0.438617457125213	DOWN	0.1109268827	0.10062953325	0.00190291860000036	0.1674633999375	0.3072458560625	0.26505575865	0.0102973494500005	0.1655604813375	0.369501941243728	3.66040966996037	3.40702960429328	3.64400810866121	3.68580530176586	3.46100435798889	3.86022241423573	2.93714587753475	3.85770850285186	3.28557164732773	3.53188154810493	3.3417213328807	3.40860673252795	3.41872696562294	3.86065582302912	3.36579058575281	3.41544623820227	3.6958259684535	3.34819110484043	3.75774909015006	3.68333400776025	3.58679141350096	3.7253820947446	4.00487506857711	3.41910967516264	3.70209168220643	3.29193148069345	3.90704234804771	3.37910743889747	3.71892862274954	3.40744093609482	3.93733271131487	3.30654325775587	2.76920975004196	3.19089781960122
ENSG00000010219	DYRK4	0.0307176056616042	0.000802900572287611	0.666248338451992	0.00937402732048743	DOWN	0.1393069384	0.0211943620000001	0.1563821667	0.248656047	0.7888530136875	0.2657022235875	0.1181125764	0.0922738803000001	0.707392091176777	3.17687041587183	3.6760364780193	3.44954703901393	4.30673433445422	4.30885734100623	4.19486865990237	3.97105172466904	3.9426796073317	3.68782980145755	4.2696496310074	4.23799370009997	3.4135279099831	2.78992515219349	3.61953423089739	3.53685869013713	4.14899153874795	3.5804711396903	3.26463893053442	3.44292280559111	3.74012624406967	4.14952085029143	4.04807015401255	4.75586011996235	4.2939910847009	3.85817155605111	3.51475882637193	3.31529414159149	3.6026300079617	3.63176907033939	2.74511859227476	2.68254566098539	3.34348834637852	3.62494264864808	2.25668087223819
ENSG00000010244	ZNF207	0.107174590977043	0.00265684579995986	0.62664998220106	0.0130242792231053	DOWN	0.115004398	0.4277579644375	0.0396494193999999	0.3263588595	0.1547122689375	0.180756395275	0.3127535664375	0.2867094401	0.456203789637554	5.34327442560792	5.37390796299458	5.44212551358338	5.0336783944062	5.06378093764314	5.00623457527581	4.81896507561686	5.04947298108001	4.83104277622993	3.92177631753382	4.92235742325205	4.47011588622425	4.88964370401446	4.85513829706175	4.97549712045612	5.21359377965609	5.38359517249037	5.23926671804928	5.23704430473492	5.41325300090173	5.47731117806224	5.40743642565343	4.77444998599039	5.28975134384977	5.54543375601594	5.46155217050601	5.38752423336659	5.05289747349304	5.31627972130425	4.74136881549417	4.83557251828018	4.94414480366808	4.96191004558402	4.13439543602717
ENSG00000010256	UQCRC1	0.138088934655924	0.373572476750366	0.624591500670709	0.0385058908535574	DOWN	0.0960892649999998	0.0300332156250001	0.0734396897999998	0.118861033	0.17012591525	0.281603307825	0.0660560493749998	0.0454213432000001	0.332961154468328	6.17592331995375	6.21092373012566	6.41531975198809	6.2393180590354	6.02130072050582	6.372821991198	5.84582870677343	5.7719441731019	5.83990865614644	6.33333379643538	5.94249036999518	5.7891858514756	5.50405873934471	5.94345564928888	5.54806523231492	6.04827729230362	5.92334362321531	5.74502041606237	6.31442304921744	6.01054527675477	6.1067432899584	6.3633464220711	6.30119928899373	6.21092373012566	6.17710163855152	5.94249036999518	6.22468229346673	5.86688347124928	5.83990865614644	5.88142595578354	5.80339478827411	5.79958507494956	5.5987010301591	5.61351757111381
ENSG00000010270	STARD3NL	0.845911616162942	0.00874634846739895	0.642814990525192	0.0724996452517682	DOWN	0.2245211206	0.51620428575	0.00880227300000014	0.3285334931875	0.0204786629375002	0.00756939210000018	0.291683165149999	0.3197312201875	0.503891640279352	3.6700564426224	3.28328905875274	3.53495910368172	3.23229997889348	3.58012947810262	3.50780546951728	3.47168352979345	3.7295226521185	3.42974571852469	3.2390460117951	3.43501829913894	2.5956545836427	3.35129234622752	3.38975720921171	3.62147383701204	2.4383978352532	3.61713298518777	3.23229997889348	3.4815841925173	3.42207840684009	3.41544623820227	3.538811245608	3.94067680898636	3.01807168430148	3.08871592381555	3.05768630297841	3.67971015447993	3.34570659375107	3.64751410737584	2.91044971407534	2.80401687220502	3.88119285424802	3.279961449243	3.39336019889817
ENSG00000010278	CD9	0.554946940514723	0.0622418732862238	0.730268505192855	0.179874509295174	DOWN	0.0133851583000002	0.1071722194375	0.0721353022000004	0.0382233993124999	0.199155175875	0.1825835355	0.0937870611375002	0.0339119028875006	0.668108929523834	7.86477543831967	7.84774900633958	7.76203424473905	6.75235016467412	6.69610829861676	6.86408053446402	6.19080632913891	6.34423396460251	6.09985620986459	7.52128559436543	7.24046405181891	7.44975991880766	7.62474021252157	7.71916625829106	7.62052853852093	7.11915861824581	7.77717816704331	7.39993631997889	6.22711850875283	6.71474511624188	6.58216278689562	7.22665682066737	6.55303168368202	6.95234622412787	6.77500305496225	6.79279159549104	6.446673302037	6.68589538958452	6.43617345379223	6.08905926505322	6.15329667537479	6.28514463781217	5.97340671203691	6.73765462860135
ENSG00000010282	HHATL	NA	NA	NA	NA	NA	NA	NA	NA	NA	NA	NA	NA	NA	NA	NA	NA	NA	NA	NA	NA	NA	NA	NA	NA	NA	NA	NA	NA	NA	NA	NA	NA	NA	NA	NA	NA	NA	NA	NA	NA	NA	NA	NA	NA	NA	NA	NA	NA
ENSG00000010292	NCAPD2	0.198283221291546	0.00834580849215469	0.59422064717522	0.436264191371816	DOWN	0.1192548031	0.4372039544375	0.1916893005	0.36148307575	0.481649149875	0.3334937737875	0.317949151337499	0.16979377525	0.642986285280916	6.04929127677923	6.1067432899584	5.91921884574521	5.06596334253992	5.21429191821357	4.74181683123533	5.27219665128038	4.85758974977217	4.77475533719075	4.61623530451514	4.95961034121004	4.78735138779903	5.11719952659382	4.7280174510815	4.47711093966937	5.67810406519239	5.10559447724838	5.47812271530909	6.09250051025036	5.92250428697551	6.02235451712384	5.26411627424594	4.92929319224956	5.29719363919961	6.28625707181094	6.19914197577632	5.53753504474229	5.87110809457343	6.09763737370759	6.36061962763442	5.6558128085404	4.65564322270032	4.10683509669445	5.12246394582308
ENSG00000010295	IFFO1	0.420904798658325	4.58387628212277e-13	0.666248338451992	0.00680991573545291	UP	0.775143403	1.15204402925	0.7314865627	1.124455556125	0.0328703484375001	0.0168019812625002	0.37690062625	0.392968993425	0.64243218526197	4.34858918856826	4.10327295765656	4.13827999291583	4.52791561250759	3.93695552343637	4.1760736216818	4.25442361176614	3.73379963826876	3.73813883263047	4.99743103478974	3.87531279733375	3.69624961019852	4.88106034259247	4.01524511424009	3.7741461924442	4.62753169580609	3.51593530764965	3.49711988764687	4.09773387356587	3.44587728177713	3.47168352979345	4.85634536470233	3.68940174566831	3.84271238615002	4.27274892059663	4.07985479493417	4.1816955477034	4.80857386080656	3.52526436875677	3.84138880663491	5.19249183764391	3.87446946471779	3.73151746954564	5.66902750164511
ENSG00000010310	GIPR	NA	NA	NA	NA	NA	NA	NA	NA	NA	NA	NA	NA	NA	NA	NA	NA	NA	NA	NA	NA	NA	NA	NA	NA	NA	NA	NA	NA	NA	NA	NA	NA	NA	NA	NA	NA	NA	NA	NA	NA	NA	NA	NA	NA	NA	NA	NA	NA
ENSG00000010318	PHF7	0.821163175160955	0.199000932071298	0.821481689933401	0.923815050548299	DOWN	0.00955868699999995	0.252560546375	0.4357393466	0.27354811	0.2859052635625	0.1384052064125	0.243001859375	0.1621912366	0.763723267302092	2.16877664634138	2.04307471134868	1.75546972379192	1.69356003933015	1.55659895953151	1.6120764374773	2.55942973466064	1.66426052006877	1.57435199887961	1.41553262978198	0.918437479449808	0.446182016236586	1.79514868525667	1.37187154667972	0.733522614626219	1.16663968727583	1.73828328256404	1.50539350105101	0.983150059799331	1.71621262503499	1.18740140000231	1.92889803019814	2.54788189619506	0.652486874400523	2.06023432844088	2.123673676783	1.56127870859663	1.32180645947029	1.50846848846452	1.70761959015818	1.24778393769994	0	1.56455939697758	1.6778847501104
ENSG00000010319	SEMA3G	NA	NA	NA	NA	NA	NA	NA	NA	NA	NA	NA	NA	NA	NA	NA	NA	NA	NA	NA	NA	NA	NA	NA	NA	NA	NA	NA	NA	NA	NA	NA	NA	NA	NA	NA	NA	NA	NA	NA	NA	NA	NA	NA	NA	NA	NA	NA	NA
ENSG00000010322	NISCH	0.0159639289447375	4.17227976036207e-09	0.801790915881511	0.000523830802952431	UP	0.3704997588	0.4676874695	0.3957711788	0.54546847875	0.3564700695	0.303960480250001	0.0971877107000001	0.14969729995	0.414628619472613	4.50357728812537	3.97221155764098	4.16880539952646	4.55996990262421	4.20335319881866	4.14002123397729	4.53201442781516	3.99647679140871	4.21220835057093	4.45766014037462	3.94309660872064	4.52939054797484	4.76228206052414	4.33017528153039	3.94105203184796	4.3788953216364	4.2037732468376	3.81981141629191	4.08724797140159	3.69409703863007	3.53188154810493	4.14405115578597	3.66589440921913	4.2250725899716	4.35784423580146	4.05912303159089	3.73930931732044	4.58855712677057	4.59890088469794	4.10683509669445	4.68862798348685	4.55403197254357	4.26227803540459	4.97855646956211
ENSG00000010327	STAB1	NA	NA	NA	NA	NA	NA	NA	NA	NA	NA	NA	NA	NA	NA	NA	NA	NA	NA	NA	NA	NA	NA	NA	NA	NA	NA	NA	NA	NA	NA	NA	NA	NA	NA	NA	NA	NA	NA	NA	NA	NA	NA	NA	NA	NA	NA	NA	NA
ENSG00000010361	FUZ	0.0159639289447375	0.0301530396195809	0.903183982055008	0.00628988366919357	UP	0.0103378378000003	0.19418249075	0.147441989	0.315775365375	0.2919973835625	0.3075086601375	0.18384465295	0.168333376375	0.457310648373735	3.29553229219121	3.33076261936805	3.19671360753784	3.20901060627185	3.2042086756675	2.95465435598957	3.55394340233751	2.95566197743407	3.1577862345133	4.28246896029087	3.32601818608179	3.96666596796432	3.28997821405477	3.61874295492323	3.08161078253581	2.90292608374909	3.47854969651436	3.59618035035002	3.50620919507679	3.31420525929197	3.2351409121897	3.06429837567072	4.07347157720731	3.28147699326697	3.29759417244838	3.61538556695532	3.26877841899126	3.83099243076997	3.21256874027171	3.01952615096739	3.62594488069186	3.65007554041851	3.70915190837666	3.85724893826967
ENSG00000010379	SLC6A13	NA	NA	NA	NA	NA	NA	NA	NA	NA	NA	NA	NA	NA	NA	NA	NA	NA	NA	NA	NA	NA	NA	NA	NA	NA	NA	NA	NA	NA	NA	NA	NA	NA	NA	NA	NA	NA	NA	NA	NA	NA	NA	NA	NA	NA	NA	NA	NA
ENSG00000010404	IDS	0.118311940255474	0.346587224320424	0.859876211819152	0.0626125138837473	UP	0.1616017489	0.178443273625001	0.1642054128	0.1178488938125	0.3664359901875	0.4296340339	0.0168415247250002	0.0463565189875004	0.569547754736846	4.18589131664813	4.08990938957697	3.79578183061236	3.7276444525378	3.94309660872064	3.4111344203985	4.25085738354831	4.48715967068563	4.24197911751047	3.99277278756753	4.25533614729247	4.05347196514308	5.15056123874432	4.62641172927488	5.19110379432529	4.34710371450599	3.99062110695847	4.04526317379682	3.97886188079542	3.72499199619415	3.02239970562666	3.42898853996838	3.16952687982579	3.76305155041647	3.86876311285309	3.16066166127066	3.6708383753179	3.84218959980809	3.709901386473	3.93655549693044	4.7280174510815	4.472526950149	4.42345618729859	4.71171594270392
ENSG00000010438	PRSS3	NA	NA	NA	NA	NA	NA	NA	NA	NA	NA	NA	NA	NA	NA	NA	NA	NA	NA	NA	NA	NA	NA	NA	NA	NA	NA	NA	NA	NA	NA	NA	NA	NA	NA	NA	NA	NA	NA	NA	NA	NA	NA	NA	NA	NA	NA	NA	NA
ENSG00000010539	ZNF200	0.808295738334809	0.509778885913673	0.571482211079744	0.06628542610825	DOWN	0.0838289402000001	0.294166486625	0.0482932151000002	0.27854415425	0.0998795841875	0.0487215267125001	0.210337546425	0.23025093915	0.601049839561049	1.73662090146999	1.46527338442698	1.91962439055549	1.42661059873662	1.32051828163418	1.27062048074825	1.70325044710853	1.21709848698167	1.59386364887901	1.2794798674425	0.865862221495258	1.43289641643801	1.38625712453449	1.45787923078688	1.46989323780787	0.854570929713923	1.16694323166882	0.971081612438402	1.49487121187243	2.01901269635515	1.56064211252419	1.0847496373029	1.5725525960876	1.34631215431741	1.06991713792253	0.778902110122352	0.918654380815033	1.55910113041499	0.893097396134266	0.628908617818171	1.68878474848464	0.387023975996357	1.434936363113	1.08709079338638
ENSG00000010610	CD4	0.227980274013743	0.712644337703596	0.781965313309427	0.652656108099299	UP	0.1082211421	0.1091665279375	0.1709900655	0.2783252833125	0.32684508175	0.558772760525	0.000945385837500146	0.1073352178125	0.705724383683896	1.03943868110594	1.35855910348286	1.0061531463157	1.61734799279356	1.76971063576872	0.75698460940863	0.618699478050593	1.57596417058972	1.06590284384104	1.68302128260844	1.06643276604367	1.20976939820106	1.55627400218965	1.83153573749135	1.715601288562	2.10231001189627	0.984578834543183	1.8295683450412	1.2190892348547	0.204331460448912	1.28000356482943	2.10841820488971	1.80651644885119	1.58662632777024	1.3043191227483	1.33576676000507	0.492624675091452	0.724455344471164	0.957766058097745	1.32023876459308	1.15397292586105	1.033810347462	1.93467628008684	1.19738261221517
ENSG00000010626	LRRC23	0.448001362446922	0.490656969495199	0.94515501764352	0.79704885743858	UP	0.2747336605	0.1618669339375	0.1070175395	0.0807555446874999	0.1657116185625	0.0791068868125002	0.1128667265625	0.0262619948125002	0.62538454244507	3.03912229411812	2.8853627200371	2.73436722999442	2.29071783687721	2.73436722999442	2.76590047378768	2.95738073769657	2.09042401628608	2.40564763687266	4.04978556365355	2.51498671965529	2.90019739450371	2.59025477869206	2.76224403019262	2.24548618461516	2.29495282034228	2.87475015754892	2.37818268436727	3.08680541659375	2.04017535479779	2.95875585400521	2.72309122498166	3.52136646106313	2.84265100773589	2.71115740530306	1.7798916955848	2.6614041378287	2.31031469758666	2.10267780082041	3.09081482585889	2.14910622050159	2.36011758388513	2.59842443985243	2.85541249234495
ENSG00000010671	BTK	NA	NA	NA	NA	NA	NA	NA	NA	NA	NA	NA	NA	NA	NA	NA	NA	NA	NA	NA	NA	NA	NA	NA	NA	NA	NA	NA	NA	NA	NA	NA	NA	NA	NA	NA	NA	NA	NA	NA	NA	NA	NA	NA	NA	NA	NA	NA	NA
ENSG00000010704	HFE	0.612679153513572	0.264053780232175	0.959036853597448	0.594459396826195	UP	0.2175834263	0.3165218	0.205806288	0.106294718875	0.00563894862500014	0.20408889145	0.0989383736999998	0.0995115691249997	0.633188946044924	2.96505295035997	2.88703715383838	2.95671167286873	2.49498362558855	2.0645730508087	2.28312147103652	2.71518261624848	3.18158711995246	2.96463967145659	2.16972374994387	2.25197871357302	2.74369794262838	2.78465199774825	1.87361348732211	2.84502277368885	3.33293296715277	3.21041227411908	2.92000010616819	2.82399482408086	2.58669392075682	2.33512995205412	2.92779405928802	2.07048874095134	3.01736398887625	3.13979606246536	2.88471114718202	1.94774613248869	3.27185477577614	3.43903780935667	2.55447095199384	2.12178603560918	2.52628118798829	3.00079404401951	2.95738073769657
ENSG00000010803	SCMH1	0.816289535617295	0.0923449989461084	0.667875761829369	0.534083288437199	DOWN	0.2057318707	0.1257400078125	0.3902140393	0.126095855375	0.0011925106249997	0.1829338104125	0.0799918628875003	0.264118183925	0.389019722017059	3.87194465333531	3.25035877038874	3.23706509369663	3.74524012516081	2.90433111261102	3.27469192511939	3.14338195802134	3.43388865208349	2.90222639593604	2.88737229496604	3.2042086756675	2.35377510776265	3.33701376647044	3.20976565580734	3.17614408197702	3.48308460999518	3.11035747670658	3.37949691047531	3.72797960594113	3.00010686298369	2.96787307268818	3.21294862344917	2.91011568415426	2.87015918018161	3.36903483469543	3.75072532976419	2.98405804786826	3.06740700627937	3.01423047330512	2.79777745552088	3.38529885489133	3.29952536934359	3.16671229362466	2.98823350969657
ENSG00000010810	FYN	0.0130880829907733	3.87416342897738e-13	0.730287448944672	0.00882716775979997	UP	0.9147495142	0.9878728518125	0.8023820743	0.56912383125	0.53692011475	0.2305385340875	0.0731233376125004	0.23325824305	0.822025767464176	6.95934974178141	7.36858008022463	7.24651406068905	6.46173692136865	7.31371591129901	7.03999206662452	6.49480711699896	7.62474021252157	6.87677950025375	6.61479850938247	7.58345905478215	7.71916625829106	7.39388527019758	7.92005746036583	7.87353047760123	6.6774337030469	7.75014220282779	7.71916625829106	5.89078028996393	7.39068504537976	6.98763483379986	6.27917321540654	6.75029205592958	7.09574198266129	6.27789028543707	7.12939121501566	7.06701335383078	6.20267119796891	7.56895802542248	7.65080811575795	6.81745359755898	8.13370479230347	7.75410274627213	7.18779724315711
ENSG00000010818	HIVEP2	0.107063558905663	1.2068750955581e-15	0.921997041215955	0.496139641396115	UP	1.6440180174	1.9125627466875	1.5241354496	1.6096692273125	0.361215777375	0.1782048258	0.2685447292875	0.0855337777125	1.01515842841318	1.99849458101496	3.40963160459724	3.30220984207372	1.90190380119376	3.77854340844528	2.8594287037216	2.01315499729465	4.1237847630643	4.20335319881866	1.05163071813852	3.667470662782	3.35129234622752	1.96771873766435	3.74830774444759	3.81415895522525	1.783346358643	3.1526863147811	2.7818660207193	1.70128110176303	2.89616021580134	3.08240289730891	1.78085518649001	2.46119889649853	3.08646377180716	1.81488717863541	3.55731726109788	3.63526694514541	1.84260386022421	3.50095583854384	2.98078818529595	2.06798815667793	4.26835434912216	4.46973554163245	2.10367803793288
ENSG00000010932	FMO1	NA	NA	NA	NA	NA	NA	NA	NA	NA	NA	NA	NA	NA	NA	NA	NA	NA	NA	NA	NA	NA	NA	NA	NA	NA	NA	NA	NA	NA	NA	NA	NA	NA	NA	NA	NA	NA	NA	NA	NA	NA	NA	NA	NA	NA	NA	NA	NA
ENSG00000011007	ELOA	0.0968122281577075	0.000562215330571806	0.729625563878237	0.0310073313039604	DOWN	0.160408238900001	0.41518830925	0.0866455021000001	0.2295482616875	0.0509490959375003	0.1628264067	0.254780070349999	0.1429027595875	0.331392866860737	4.15714323724306	4.40751676169387	3.94105203184796	3.65996066483563	3.69071427746467	3.6561538735441	3.76374342398846	4.20991421958202	4.31861636346183	3.2485395798409	3.90323743551868	3.76374342398846	3.70080162700255	3.85402231660361	3.8696951005915	4.06938060812263	3.74363758885171	3.50780546951728	4.24197911751047	4.22283784411426	4.11029923060429	3.68818789188564	3.76696724393603	4.00529399987022	4.34082729292559	4.28246896029087	4.18341482378677	3.81658493846674	4.20991421958202	4.19752913291776	3.96833705993931	4.20948440873295	3.93936574384628	3.2377144029902
ENSG00000011009	LYPLA2	0.323439223783811	0.478404169586822	0.672016534442922	0.0295228152837477	DOWN	0.0490432418000006	0.129760301125001	0.0840801840999994	0.0418200088125005	0.171158438	0.1259753044125	0.080717059325	0.0422601752874989	0.423470288270022	4.89295252519005	4.63356109445778	4.27010251094187	4.32746157998902	4.51385808996187	4.5468593267793	4.35686405673701	4.39537435994152	4.23938584984182	4.37797057786619	4.41207504922355	4.17124309330272	4.1595571535909	4.46322297603193	3.97844259472233	3.91743147996848	4.13786241885734	3.97630784673253	4.29952266422239	4.08805905374742	4.45144021263774	4.29036719321218	4.43748909716325	4.26311279533667	4.23064365473973	4.09338083246274	4.19308161354729	4.24925001031695	4.41757037324858	4.17124309330272	3.76325936186866	4.37658999636711	3.33476961836373	4.36257117758965
ENSG00000011021	CLCN6	0.901574808635999	0.225197868413187	0.780974889595591	0.803040778986849	UP	0.1644862981	0.029181020125	0.0614698574000001	0.2767316725625	0.167998331625	0.1825687615125	0.135305277975	0.2152618151625	0.607589248185786	1.5927608394992	1.94738980377551	1.84637172653122	2.33546173523852	2.62911332553539	2.21547415951144	1.73441031723043	2.02282339369476	1.84916473160007	2.24482267256244	1.18910324390073	1.10430697973668	2.03716860000077	2.09899908542919	2.02763330016082	2.37027235519363	1.46863068426528	1.86232209728889	1.83830193090882	1.88733446095496	1.9199514974223	2.00154881701271	1.30489867751544	1.84072858478358	1.76242037206696	2.04408163611094	2.09433044230161	1.734738463418	1.4146688193158	2.27692361591083	2.26439709732247	2.19840850090075	1.37896799544477	2.2195319116938
ENSG00000011028	MRC2	0.608775470082731	0.000491454834730844	0.613289787672591	0.171682535588812	UP	0.1784540938	0.1946960903125	0.1329655314	0.146664685937501	0.1131686675	0.115711509474999	0.0162419965125	0.0136991545375009	0.395567508091186	7.63197039677637	7.55136708486445	7.60432213417575	7.70839982544948	7.63197039677637	7.75014220282779	7.95124357459173	7.93868021640428	7.76203424473905	8.19247378024988	7.81140742411643	7.98636471251944	8.0712577737291	7.93868021640428	8.00320392190072	7.58735258449977	7.43457843166729	7.49706987745724	7.74605122013122	7.61756911368222	7.42784651276359	7.69079870153034	7.33933981449168	7.32200907081001	7.85674106495165	7.79662938662792	7.85674106495165	7.95984114082951	7.55136708486445	7.85674106495165	8.0218021486183	7.87353047760123	7.93868021640428	8.01694791212872
ENSG00000011052	NME1-NME2	0.120207007467955	0.0109045011176036	0.73465172500304	0.157578793819222	DOWN	0.0320333230999998	0.2452341889375	0.4147967386	0.9208884985625	0.420129944	1.203489216	0.2132008658375	0.5060917599625	1.2056813845312	2.71115740530306	2.92208199916919	3.36617169530031	3.72499199619415	2.73007505624697	2.39250506662256	3.32685540821816	3.13334602327137	1.60774078887843	2.09433044230161	1.31061306128543	0.242542642705352	2.33478703841821	1.31426828226117	2.2878916354789	0.0611327057652568	3.94932158369648	3.08024924859801	4.19086910839964	3.55137579940753	1.90736043076514	3.95671453178772	3.04942816769925	3.55808647326135	2.78465199774825	3.04678673898993	1.28856982243371	2.08859572794124	1.94645634340849	3.39500165299562	3.05808033470217	2.00124274865732	1.52081054163026	2.16308672258931
ENSG00000011083	SLC6A7	NA	NA	NA	NA	NA	NA	NA	NA	NA	NA	NA	NA	NA	NA	NA	NA	NA	NA	NA	NA	NA	NA	NA	NA	NA	NA	NA	NA	NA	NA	NA	NA	NA	NA	NA	NA	NA	NA	NA	NA	NA	NA	NA	NA	NA	NA	NA	NA
ENSG00000011105	TSPAN9	0.222071147854067	0.476634132150769	0.554692115168657	0.0190187866965211	UP	0.0117596768999997	0.1055463970625	0.3100425605	0.0739254295624998	0.3267823161875	0.0601204000875	0.0937867201625	0.2361171309375	0.621518819577237	2.41355375182881	2.91674068564741	2.5647289262413	2.62879404990829	2.74476299702805	2.98650594484715	2.8853627200371	3.31746773222058	3.23266150942354	3.04607329298265	2.96253795370021	3.43423638233201	3.16556997319402	3.48339892883701	3.95422450173289	2.37848006395453	2.61111691341084	2.34833422224004	2.87093495041804	2.37208110838738	2.76063913637034	2.85095459579814	2.40501855219935	2.58079623453818	1.79228598481417	1.55142041846322	2.80928058543564	1.95460156843141	1.73966235455433	2.41562942900893	2.86193794285975	2.58419817856346	2.61763026879608	3.19191035189615
ENSG00000011114	BTBD7	0.699717229846242	0.446104047282212	0.845690890778551	0.889730271047343	UP	0.091312743	0.0110223948749999	0.0955406457999999	0.09491385275	0.0575158742499999	0.0221476808250003	0.0802903481250001	0.000626793049999907	0.506163604759502	2.48301027193088	2.96644624545465	2.46351599813336	2.35172625105366	2.56535814407615	2.39050340172035	3.11183066147041	2.17662059237862	2.44736862074081	2.123673676783	2.29495282034228	2.05507348408442	2.51644341989772	2.51398519641695	3.0566185082284	2.92343729201389	2.93368244856541	2.93777888825109	2.17249831648071	2.70387027477529	2.32690061450944	2.51918627712471	1.70481562403836	2.71486395776754	1.95277256664386	3.04134508121647	2.63051427977056	2.33897729895646	2.50560708614251	2.42582470432218	2.10622006322019	2.64543596340263	2.30460645826196	2.60623342587525
ENSG00000011132	APBA3	0.534104406104183	3.22905999131943e-07	0.570658176056486	0.599444423726711	UP	0.8535494146	0.84863873375	0.5260252913	0.2624714808125	0.0785848191875003	0.18005831045	0.00491068084999968	0.2635538104875	0.749771478682082	2.51530616351895	2.7362420537913	2.92104122673414	3.40097401934176	4.46422011956719	3.41076038929383	3.29193148069345	3.85687597277674	3.70080162700255	3.57359732000701	4.13271753369136	4.49186444055377	2.82365589716376	4.42609989350158	3.67126734850918	3.16707720105244	4.1957364484234	3.06922163656826	3.21599718595004	3.41076038929383	3.32515739111889	2.63598429438952	3.80585814246487	2.86940945499631	2.9843543210413	3.79914151773382	4.09736072121003	2.51498671965529	3.83170675275837	3.82723383684219	3.50856252762033	4.72540133995289	2.97979415092128	3.2390460117951
ENSG00000011143	MKS1	0.596150120422265	0.0142958121068519	0.741289294408843	0.506834299508595	UP	0.1122082399	0.6307239569375	0.4384892015	0.544189529375	0.3783299295	0.0344854596624999	0.5185157170375	0.105700327875	0.686061594328859	2.0507918682363	2.04948875633222	2.21157613410714	2.66879028844751	2.32593598926884	1.43731282320025	1.31116655840799	2.17145985342612	2.14449632563827	2.88815147742109	2.79712770226035	2.93662583571428	1.81652688864849	2.14191606287123	1.06795142001391	2.54955871119543	1.71841904191879	0.930666660148261	2.21579446627702	2.43420909881183	1.74491872558926	2.5612020639518	2.37492746103091	2.39466269576278	2.47260596663564	1.63443957293908	1.07864033715914	2.2041639270193	1.96874621565723	2.40700905947189	3.0205725472807	2.10714266807693	2.28091421177669	3.00464382238512
ENSG00000011198	ABHD5	0.456826623487786	0.493455927295077	0.805950735716191	0.00630305258154151	DOWN	0.3293739736	0.0831995731250004	0.3580508848	0.0644297744375	0.137891683625	0.0384145751375002	0.246174400474999	0.2936211103625	0.897641041702472	3.20240307332069	2.64406443332269	3.12109258818355	2.79470893462571	2.55190088215276	2.85975545155545	3.01770014338271	3.0457150096949	2.62713886053618	3.55950547342077	3.11467879241517	2.77481693681186	3.34570659375107	2.94916846635851	2.44907538312135	3.19123205797292	2.79234125362559	1.76944975744584	3.31388668549361	2.79296470334928	3.52381481565936	3.12294177362351	3.26184737899342	3.78769394858409	3.07924385640857	2.44567134642309	2.47803128336993	2.76287117768792	2.49810772032957	2.41882182562539	3.49195199769962	2.67491129299526	3.24518921320811	2.4338578319502
ENSG00000011201	ANOS1	NA	NA	NA	NA	NA	NA	NA	NA	NA	NA	NA	NA	NA	NA	NA	NA	NA	NA	NA	NA	NA	NA	NA	NA	NA	NA	NA	NA	NA	NA	NA	NA	NA	NA	NA	NA	NA	NA	NA	NA	NA	NA	NA	NA	NA	NA	NA	NA
ENSG00000011243	AKAP8L	0.141228709334131	0.0352278356942826	0.888584692661351	0.0653277699101749	UP	0.1694068887	0.287578765	0.0431365570999995	0.12277010075	0.155784578875	0.108049797325	0.1181718763	0.0796335436500009	0.441763344499708	4.22642894107114	4.24882993769867	4.58263919828336	4.82164149074277	4.1867720613644	4.85281455110954	4.0290825483436	4.03507882059706	4.60683151602766	4.94722241614263	4.33299147424667	4.62125358156533	4.1448979008834	3.91108200386204	4.59835306492269	4.30183763168104	4.09211650551936	4.36393788135992	4.1760736216818	4.06587202449285	4.40044419812697	4.70135706370807	5.21359377965609	4.48282390127654	4.46523912031419	4.62938313089874	4.89744304594522	4.84355602633377	4.24754809901067	3.68216128996976	4.38999257375829	4.16409041873231	4.54225537060972	4.52263832357038
ENSG00000011258	MBTD1	NA	NA	NA	NA	NA	NA	NA	NA	NA	NA	NA	NA	NA	NA	NA	NA	NA	NA	NA	NA	NA	NA	NA	NA	NA	NA	NA	NA	NA	NA	NA	NA	NA	NA	NA	NA	NA	NA	NA	NA	NA	NA	NA	NA	NA	NA	NA	NA
ENSG00000011260	UTP18	0.0988097183917497	1.09829895350418e-05	0.768222268471831	0.285713907067469	DOWN	0.0456294730999995	0.0514365637499998	0.161004939100001	0.0452939506874999	0.0278200848125003	0.240597110075	0.00580709065000029	0.115710988412501	0.349685297741137	3.94634577340871	3.69445593437665	3.84348181197557	4.07925169374755	3.75545357696697	4.09011062774838	4.32340713929539	4.42480073480524	4.1595571535909	3.4837712991647	4.24197911751047	3.93528484034956	3.70040973282161	3.7658059401959	3.77820291431853	3.7818109139345	3.60459781857906	3.58598797558493	4.08537211206108	4.02874092780845	4.19395328171296	4.04147686062501	3.47813566806164	4.20633996602295	4.08320019177052	4.19839162060636	4.23273151735772	3.4993876958102	3.37577737029511	4.60883272266462	3.52722027553094	4.37053136065694	4.26181871509462	3.62494264864808
ENSG00000011275	RNF216	0.0576717522741996	0.645220350914367	0.603868848318921	0.328982326152082	UP	0.0994542851000002	0.0768605636249999	0.1691796428	0.0286770359375002	0.0915152777500001	0.2667782350125	0.0225937214750003	0.1405026068625	0.338531330995421	3.458264947526	3.02947422465798	2.94780983297657	3.31601650064494	3.67569848056014	3.24298222670647	3.42468975757744	3.5452429317704	3.25633294786541	3.35775399485038	3.20572590639549	2.80631773115801	3.51667965272665	3.26547000340151	3.32752865567621	3.26006240633661	3.17542297137186	3.39800135564061	3.35089808055236	3.28088240607112	3.12073799671876	3.30463356852461	3.02450294048519	3.46062160336022	3.06962720330669	3.17246292838382	2.85327250675927	3.39575957077062	3.08496009273097	3.34898405841706	3.61590008599266	3.63526694514541	3.60609846057451	3.58326020330644
ENSG00000011295	TTC19	0.226778883129568	0.0108372801506332	0.681757078664025	0.00456178025575896	UP	0.1458966086	0.48688086175	0.1287568675	0.5039228599375	0.11487790975	0.0806961704625002	0.34098425315	0.3751659924375	0.521047652743331	3.34676029481098	3.52417638192475	3.26463893053442	4.15323974363521	3.89000661068669	3.48457904433078	4.22990230230064	4.06268598475721	4.0290825483436	3.47580207268866	3.99362933996209	4.33992124532512	3.66921324116023	3.44999576840203	2.9668296954653	3.70788949183332	3.72039623617552	3.68008671589487	3.48339892883701	3.346460367975	3.75263055051256	3.72360644608902	2.79197920441996	3.25932588807699	3.16854431686158	3.86876311285309	3.32944355697321	3.84908718579904	2.70038495444676	3.41333711514091	4.19704396016609	3.71140457654174	2.90549487157267	4.70187833436033
ENSG00000011304	PTBP1	0.301444028604452	0.631415946852771	0.516991413705699	0.883808510949111	DOWN	0.0392626273000003	0.122508005875001	0.00519584829999964	0.00708181356249948	0.1041719985625	0.0190406547249999	0.0832453785750005	0.00188596526249984	0.447806540754089	6.8801268968803	6.8502686669981	6.7540907557767	6.45860045816906	6.67897833062135	6.06572503378221	6.56061730298127	6.44360064299628	6.27660879025143	5.76929048435405	5.93409617295977	6.40194428666973	6.31596212766511	6.31744755877614	6.55303168368202	6.56815424046716	6.22711850875283	6.51254992909871	6.73228031590114	6.68064405797116	6.20732680453678	6.11549182970187	5.58795780769047	6.2816290129119	6.70418340944761	7.06465675795739	6.90964277650138	6.81212271735524	6.73943494458281	7.00623921532081	6.6468950620941	6.20160410000005	6.3977488018719	6.47398366367616
ENSG00000011332	DPF1	NA	NA	NA	NA	NA	NA	NA	NA	NA	NA	NA	NA	NA	NA	NA	NA	NA	NA	NA	NA	NA	NA	NA	NA	NA	NA	NA	NA	NA	NA	NA	NA	NA	NA	NA	NA	NA	NA	NA	NA	NA	NA	NA	NA	NA	NA	NA	NA
ENSG00000011347	SYT7	0.973923724022883	0.205258773982261	0.950419953045545	0.989588795714148	DOWN	0.0139583619000003	0.0280107900000002	0.1015674431	0.171934765625	0.0165211421875	0.0678986084375	0.0140524280999998	0.0703673225250001	0.788734686001121	3.08464396147675	2.58810906661585	2.46613502004566	2.59676394403581	2.66918687431204	2.68360946248421	1.96259258714245	1.79450844380991	2.2799638056918	2.39357466179225	2.4484149404144	2.76920975004196	2.01470270523566	2.91854144279124	2.6311977002718	2.75826655900104	3.17908352513705	3.32601818608179	2.30493250576423	1.93607408611801	2.07994978469416	2.56801806888408	1.66485471263322	2.19469234265716	2.38318384489105	1.75455543857952	2.00568348214737	2.22071454092519	3.1944813184316	2.86660846632282	2.71993633821727	2.33145437315893	3.24192480656133	2.72167901138799
ENSG00000011376	LARS2	0.739686217856201	0.0154479419564937	0.857314336928676	0.358259427137097	DOWN	0.0422065114999999	0.27071880875	0.0805707541	0.2616726814375	0.0661053386875001	0.0186949687750002	0.22851229725	0.1811019273375	0.49744994819895	1.49212449475978	1.88289037418157	2.32352668604357	1.59052965763642	2.34266466211039	1.79138223968458	1.78593690599486	1.89561176378264	2.13871067665137	2.50728630248198	2.28676104138298	2.28122622303444	2.62534935790526	2.55394210309413	2.30267468889569	2.64201898017277	2.3962629988133	2.34900043637326	2.76198367951805	2.32282883218539	2.28676104138298	1.68137405360942	2.28155771100599	2.00694992420129	2.41024321919046	2.11821793124575	2.39560075609973	1.84382451899722	1.68199893993123	2.27054596251675	1.91191362847482	2.22650200873648	1.83404798865597	1.82387698552322
ENSG00000011405	PIK3C2A	0.716530196196904	0.29650236364538	0.62664998220106	0.119667522917368	DOWN	0.2773768047	0.306508071125	0.0266904841000002	0.240024759375	0.270293199125	0.046876433225	0.0291312664249999	0.213334275275	0.542635304541858	1.40679566896651	1.05321657983127	1.99152491591468	1.14125910923053	2.04307471134868	1.21766214759195	1.99034114826021	1.98417461846124	1.55196212640273	0.846050348574018	1.46794967425391	0.903533395703168	1.42451656385769	1.02185302223808	1.73155013617609	2.30460645826196	1.92608374366123	1.66836529141745	1.86698567484275	1.44074152137664	1.59017535025313	2.33707953471221	0.914306347469899	1.88196815415492	1.61637416602416	1.36271415673338	2.40121353548399	2.45591371485391	1.40204000723999	2.18506274761429	1.94807648868105	2.2992272119167	1.47656294783555	1.23952106939893
ENSG00000011422	PLAUR	0.789668349408768	0.00280835570538294	0.455480063824201	0.125611839331727	UP	0.534563840100001	0.0923089334374998	0.4452820697	0.0966878328125	0.1206263114375	0.0269656416624997	0.442254906662501	0.3485942368875	0.77758044972135	6.22263521782549	7.05493757431818	6.76814988600332	5.03693342207148	5.73838264067044	5.54806523231492	4.96015898429555	5.38900639317138	5.55570692018917	4.83155349081676	4.89873494837801	4.48566690543667	4.6573434620339	5.52127644243675	5.2041810936258	4.69837947286203	5.32385391659184	5.41242214192487	5.57348653927717	5.52049565679485	5.54628119900768	5.46750030662568	5.75748860907115	5.64316738818507	5.56490519327414	6.20732680453678	6.49905967080679	5.16402534123096	6.11105694096674	5.96704212137077	5.48102673492062	5.87012455868979	5.8381118310169	4.87633535862581
ENSG00000011426	ANLN	0.212503991504247	0.88429750058628	0.893781530709022	0.0452828858257473	DOWN	0.0475420130000002	0.0824367610624996	0.154042124	0.1082531046875	0.732102146625	0.504701666	0.0348947480624995	0.0457890193125001	1.20059769921303	6.02674757005909	5.67440708752255	5.5658184499981	4.15026595875866	4.672408260187	3.61834517739444	4.34082729292559	4.20823938651584	4.72019515674622	3.09398090844493	4.10263584544839	3.3712823731817	4.47908271510464	4.51026738821125	4.17002957762909	5.32733457812897	4.80350087447464	4.95673597349959	5.77983815449049	5.77572121505197	5.28975134384977	4.94826595631963	3.65840078971837	5.25404226702532	5.7719441731019	5.87956925377723	5.58332568005476	4.95002023907143	6.05857759323716	4.79836048378417	4.3793494395626	3.92177631753382	3.32190743923069	3.17065804643617
ENSG00000011451	WIZ	0.973923724022883	0.129715424809068	0.625137963726983	0.475904175740573	UP	0.243615687699999	0.16070036875	0.1397571814	0.0528329048125	0.17840562475	0.0970997804125	0.0829153189499996	0.0869242765875002	0.46926355634388	4.68915317383284	4.16042409582461	4.55112370125931	4.34354134331249	4.52263832357038	4.55688017248633	4.30135401137379	4.50399521948575	4.53888957837716	4.59545098516095	3.80121119783238	5.04395783992404	4.54967177691961	4.37523389460149	4.52018359295662	4.46823315204744	4.11741501707799	4.53043130848069	4.30183763168104	4.36346567681452	4.46422011956719	4.04277985306427	3.68455853191738	4.18253004019942	4.92127848528731	4.12508930705817	4.48327437055773	4.54014276581695	4.66325505580169	5.27952429711286	4.48871694563183	4.59087996370215	4.33947235920482	5.23704430473492
ENSG00000011454	RABGAP1	0.870035925689581	0.026766970036957	0.62664998220106	0.993537572406632	DOWN	0.1174896547	0.0273128109375	0.0389359478999998	0.2675286838125	0.0918854285625001	0.3047560469125	0.0901768437625003	0.2285927359125	0.626450696057701	2.50965603987667	2.78259953517296	2.79812674430317	4.393581868966	4.45809057548454	4.28202073071349	3.6431794070826	3.71965240235099	2.96817384023574	3.0333760687099	3.56622831059364	3.10105578512301	3.64634856634198	3.47547372248457	3.33111459581239	2.93172781787353	3.0457150096949	2.69628933494954	3.31642168091229	2.99944435137949	3.08907408759834	3.12575753819966	2.77783956456311	3.4232074042925	2.24020534507915	2.77679287044385	3.25113318644918	3.05731851068453	3.4706330465615	2.56801806888408	3.4055014143447	3.68333400776025	3.5197741958349	2.98682428990387
ENSG00000011465	DCN	0.0527700315842029	0.0539980084832099	0.571482211079744	0.017729446967223	UP	0.0830262171999987	0.0346245153124993	0.2921989617	0.0949211272500001	0.997711270312498	1.26718062675	0.0484017018874994	0.197277834449999	1.16057685292959	7.29377837130859	7.33374220221011	7.20094282525965	9.43452338146565	9.25498718006066	9.24605754289914	7.94313754241527	8.00750619838054	7.35134011993303	8.25924405445156	8.53277504250926	7.65421133618078	9.42414072521795	9.13961699726823	9.43452338146565	8.3275833026444	8.42425246671717	8.24905860172051	7.64019786081856	7.82268590860511	7.76918175064687	7.84367631457799	7.19027618551094	7.86477543831967	7.44373334965547	7.30442030187391	6.96786437139104	7.70839982544948	7.47789009370375	6.65847023541515	9.04738095514927	9.34821724403139	9.2844334944364	9.61538487013943
ENSG00000011478	QPCTL	0.0868116973376816	0.0383693141362788	0.517202591303604	0.925774556263005	UP	0.0596818355000002	0.4486539693125	0.0584692090999996	0.444800995625	0.3765335536875	0.4908316246	0.3889721338125	0.386331786525001	0.546481094175345	2.69323124917643	2.57599671763231	2.537031386224	2.32523744553964	2.10841820488971	2.29466123708975	2.83503414177537	2.4280791379118	2.40360029894936	2.56675530972323	2.12246760150189	2.13871067665137	1.73412950789948	2.54277199869384	2.27159530300471	2.47155929395584	2.34089776150812	2.4770676745602	2.08026712654268	2.65323161033165	2.93662583571428	2.31615315185266	2.7535120322936	2.53149519199163	2.2966227331783	1.9635357644358	2.36767799282115	2.58937671093075	1.82263752073385	2.53459339472763	2.54425931136286	1.45053139480956	1.99034114826021	1.97103666909434
ENSG00000011485	PPP5C	0.180084861080482	0.000242661433013317	0.730268505192855	0.416122175542856	DOWN	0.0390918714000001	0.224209235375	0.187075237599999	0.2932753639375	0.262704611375	0.1837873737375	0.185117363975	0.106200126337501	0.371323978753169	5.5220924273208	5.58332568005476	5.68026175805096	5.16280368421484	4.96244985069188	4.94247584348131	5.09223749013526	5.05472757126724	4.9083570986047	5.06520897740285	5.10862734766341	4.999880001624	5.12593008952007	5.26062541132604	4.80008486305131	5.247245832336	5.26910948397826	4.77608986279639	5.23999857679769	5.1687875831086	5.35922099896137	5.45770878301137	5.28182491185079	5.20663289352338	5.44873852956161	5.56129158806987	5.08469217453901	5.71431556330181	5.43459188717278	5.4478320122203	5.26062541132604	5.17914663280324	4.69274016554465	5.14570621789675
ENSG00000011523	CEP68	0.0329694770072782	0.0163381790262604	0.681514454471462	0.158628376485361	UP	0.0869305675000001	0.2030320290625	0.401203484	0.18532418775	0.0673576713749999	0.3993384291875	0.1161014615625	0.21587929625	0.399922759874234	2.220098516887	1.78619920421304	2.14418398526317	1.93662348027213	1.66649909459182	1.89468809211637	1.75612370318099	2.06865989815102	1.97234246991614	2.57973705892443	1.96967135478397	1.35399974197442	2.46085754239566	1.72075407876303	1.61108228825459	2.18741928953579	1.99329209341094	1.45175521281172	1.779273824751	1.98417461846124	1.0150783958472	2.10168656576446	2.44270802778278	1.48180385209521	1.6098556356911	2.04532800410782	1.3485939412652	1.79651501441532	1.88159855137932	2.14262767707257	2.04017535479779	2.03083569191564	1.93957143915519	2.6614041378287
ENSG00000011566	MAP4K3	0.936420342453167	0.173021229966146	0.73369818412626	0.830001412573338	UP	0.0363770122	0.316928856125	0.6316201228	0.3916347998125	0.354139087	0.1663980799125	0.280551843925	0.2399853229875	0.966409806898487	2.85684814966884	3.88508472306886	3.79821495571643	3.53968677190209	1.37688591502238	2.85363805655405	2.12909003168593	1.92440785287989	1.55593656335918	1.04044940037082	1.88093834579153	3.56061461361412	2.47028185180101	2.7932993103172	3.57864324842725	2.84672769002804	2.75322516433968	3.32407696941201	3.84440612680851	3.65256602959109	2.97898576904526	2.79197920441996	1.76242037206696	3.63287342529989	3.85770850285186	3.3325276749969	3.65303443405018	1.66060421739753	4.04019672116188	4.41796549885868	2.51530616351895	3.08057947917142	3.61141778806049	4.1816955477034
ENSG00000011590	ZBTB32	NA	NA	NA	NA	NA	NA	NA	NA	NA	NA	NA	NA	NA	NA	NA	NA	NA	NA	NA	NA	NA	NA	NA	NA	NA	NA	NA	NA	NA	NA	NA	NA	NA	NA	NA	NA	NA	NA	NA	NA	NA	NA	NA	NA	NA	NA	NA	NA
ENSG00000011600	TYROBP	NA	NA	NA	NA	NA	NA	NA	NA	NA	NA	NA	NA	NA	NA	NA	NA	NA	NA	NA	NA	NA	NA	NA	NA	NA	NA	NA	NA	NA	NA	NA	NA	NA	NA	NA	NA	NA	NA	NA	NA	NA	NA	NA	NA	NA	NA	NA	NA
ENSG00000011638	TMEM159	0.647022020600578	0.330589366052003	0.857426638447884	0.788640416293209	DOWN	0.4374458504	0.1256553911875	0.3213765875	0.0757469899375001	0.2561776731875	0.1900168115375	0.3117904592125	0.2456295975625	0.694311581115441	3.27222780908862	2.81257645969944	2.78322994862772	3.11153416747517	3.10773394251119	2.74263054689177	3.15441956645218	3.26616247256048	3.52935862633911	3.75735205501839	2.91459616765146	3.07393339658856	3.48928051331688	3.37949691047531	3.54682637684347	2.86556673695505	2.38426478125233	2.52030215191957	3.12389101911472	2.30589749791851	2.01127642837685	2.5341972750186	2.66289052509707	2.55447095199384	2.85056301710878	1.9812615821415	2.46818715054915	3.29917977722333	2.26887311953794	3.01423047330512	3.37503856225327	3.17720247531244	2.35075834473047	3.50620919507679
ENSG00000011677	GABRA3	NA	NA	NA	NA	NA	NA	NA	NA	NA	NA	NA	NA	NA	NA	NA	NA	NA	NA	NA	NA	NA	NA	NA	NA	NA	NA	NA	NA	NA	NA	NA	NA	NA	NA	NA	NA	NA	NA	NA	NA	NA	NA	NA	NA	NA	NA	NA	NA
ENSG00000012048	BRCA1	0.489181941533954	0.134839803040187	0.871596518759227	0.512091339231917	DOWN	0.2717876504	0.232414243375	0.00230321590000004	0.1019954998125	0.148715539375	0.0883966624874999	0.0393734070249998	0.0996922839124998	0.701569622543845	3.75585832294213	2.85541249234495	2.49777953307824	1.91472056661741	2.02213088426817	2.40429441440425	2.32241769579098	0.99048021452811	2.45621779296236	2.01315499729465	1.7580132000439	1.17538210557802	1.20774746384529	1.58847469876082	2.12518165097416	2.10035045514967	2.37614441465505	2.33448766470983	2.81900623971801	1.77553497934337	2.76133979896902	2.6107990800451	1.52474534902167	2.02050062861926	2.62426642738928	2.4685529159311	1.97201645757139	1.6873215199461	2.97827718738858	3.33147450672432	2.10750690955602	2.15841403000402	1.79514868525667	0.418019924772486
ENSG00000012061	ERCC1	0.0783505068356416	0.00114816758548401	0.669693320510141	0.184874154494217	DOWN	0.1932897063	0.238708438375	0.0948405439999993	0.32127567675	0.211377006625	0.3923934073	0.0454187320750004	0.226435132750001	0.372070205290676	5.29350680719295	5.41793649118148	5.42257717324668	5.43287575499825	5.20335952416251	5.5102285819809	5.18773269346403	4.95185679209269	5.16821240339366	5.41793649118148	5.4608171509994	5.45391795219083	4.84646718204453	4.66085694507835	4.93708290895467	5.53054829604879	4.9629761108293	5.28545187289624	5.64661597651342	5.40101296311898	5.09347956770637	5.72938441867175	5.63696581911726	5.12046495755711	5.5220924273208	5.16052226522211	5.28940777926797	5.3522336441988	5.17019259193055	5.73016485734508	5.22137968989573	5.13354629620136	4.1166854486264	5.33323951797034
ENSG00000012124	CD22	NA	NA	NA	NA	NA	NA	NA	NA	NA	NA	NA	NA	NA	NA	NA	NA	NA	NA	NA	NA	NA	NA	NA	NA	NA	NA	NA	NA	NA	NA	NA	NA	NA	NA	NA	NA	NA	NA	NA	NA	NA	NA	NA	NA	NA	NA	NA	NA
ENSG00000012171	SEMA3B	0.180770510868148	0.000269963639739175	0.939719032543783	0.132189823748972	UP	0.5415268725	0.4041430241875	0.3729767194	0.348398027625	0.8403382111875	0.727533054649999	0.137383848312499	0.0245786917749991	1.2674823196898	3.38643702855519	3.04607329298265	3.39304090087642	5.38215091461684	4.62697336510946	5.18041712004516	5.49404549751814	4.88668979917765	4.78792952493256	6.22024466593375	5.58701275091285	5.95410564686343	6.54305392613693	6.33720076431489	6.39917590958884	4.48997186606076	4.52071452967718	4.28599319016758	3.63488799185547	2.77890007275591	2.77382017560354	3.88837749503268	3.91603956216809	3.28739761929476	2.94199827282399	2.82251551197484	3.44587728177713	4.91914312781278	2.96292230142282	3.66278590590996	3.81533185893237	3.99726869376295	4.28246896029087	6.01392133931367
ENSG00000012174	MBTPS2	0.273464367626619	0.288986374204808	0.975033776463351	0.275040586433193	DOWN	0.0412390748	0.1478016259375	0.1394867684	0.20370159275	0.1313468629375	0.173694589725	0.1065625511375	0.06421482435	0.549960466170174	2.64438749200304	2.64136581433735	2.70891996633761	1.74337149676697	1.96520183323757	2.36382158299337	2.84087990706906	2.272272405223	2.70102713395834	1.20916909970783	2.10962649923949	1.86082030855175	2.43316713937816	1.76944975744584	2.30927305917836	3.03235058660205	2.69006927410071	2.57189552638122	2.62775284659922	2.68793541885287	2.92144660298459	2.6681804738891	2.3416252199521	2.89153457091359	2.31521155447629	2.68688966835054	2.26508924461501	2.07845447165254	2.84087990706906	2.39396440469682	2.46576397033707	1.93245259700459	2.68541983592439	1.96548879045807
ENSG00000012211	PRICKLE3	0.247664979592984	0.105896676534564	0.618016331871837	0.0556917271240358	DOWN	0.0422971137000001	0.117747791875001	0.4341373898	0.0994251556875003	0.505226679125	0.0950637668374998	0.0754506781750006	0.3347122341125	0.694133287988223	4.72955088807642	4.75908882831313	5.02788443889672	5.28108817807779	5.2751407104313	4.54070276617827	5.67077923039483	4.74993629533589	5.28474165052698	5.14714589282631	5.24214336489803	4.13871201544569	4.6073530779888	4.69636978706149	4.14240935322741	4.71171594270392	4.72748386332935	4.64987602038976	5.85759831448331	5.48102673492062	5.97958243376113	5.13297701292758	6.01054527675477	4.80749309114398	5.89393142734555	5.89293807483391	5.2297079673299	5.7891858514756	5.56368167074482	4.67884219526047	4.93708290895467	5.17019259193055	4.80233307441507	4.45949643757022
ENSG00000012223	LTF	NA	NA	NA	NA	NA	NA	NA	NA	NA	NA	NA	NA	NA	NA	NA	NA	NA	NA	NA	NA	NA	NA	NA	NA	NA	NA	NA	NA	NA	NA	NA	NA	NA	NA	NA	NA	NA	NA	NA	NA	NA	NA	NA	NA	NA	NA	NA	NA
ENSG00000012232	EXTL3	0.655458137672524	0.96115675103243	0.919748745013724	0.669766309035142	DOWN	0.00336140599999979	0.03911601125	0.0348135636000002	0.078255135	0.0291860990625001	0.1847322149125	0.0357546052500002	0.0434415713999998	0.498595872450493	2.81604345640383	2.63731251107921	2.4929989055676	2.67025710320123	2.81528081439061	2.97119608037094	2.93560168924861	2.40022333038608	2.3450270341317	2.35565942577357	3.05480038302065	2.44071558706437	3.12327998370487	2.48777081247665	2.60555753858651	2.84019454103401	2.18741928953579	1.87202154870369	2.05299029341289	2.1451570882864	2.38763767575838	2.53022710673033	2.47227037603415	3.37356528436724	2.14418398526317	2.42738562098932	2.47057968828713	2.48621417415706	3.29341744528529	3.34348834637852	1.77321400423804	2.72904579927622	2.85404614599131	1.92165607721216
ENSG00000012504	NR1H4	NA	NA	NA	NA	NA	NA	NA	NA	NA	NA	NA	NA	NA	NA	NA	NA	NA	NA	NA	NA	NA	NA	NA	NA	NA	NA	NA	NA	NA	NA	NA	NA	NA	NA	NA	NA	NA	NA	NA	NA	NA	NA	NA	NA	NA	NA	NA	NA
ENSG00000012660	ELOVL5	0.0106180272592652	0.0014041199599535	0.721807610291964	6.33419166937824e-05	DOWN	0.0235407630999998	0.28537924425	0.0600412854999997	0.2922262126875	0.395428703687499	0.30499968665	0.261838481150001	0.2321849271875	0.501116748221938	4.28646222443549	4.24280694505584	4.05102902427576	4.74594395176454	5.07876602657726	4.71531805066779	5.15676480330648	5.23427288942174	4.84412096427351	4.50778939624269	5.10559447724838	4.31679128966963	4.51293691056916	4.67296587053853	5.14995553715126	5.28975134384977	5.01034769182877	5.34251265960287	4.71479870892279	4.97915697984009	4.93347531261847	4.86174655247185	4.21926824694092	4.91055514570095	4.9049596531143	4.62436886053755	4.77278896029185	4.98598153742501	5.0349947081081	4.33017528153039	4.27584271215269	4.27402721501805	4.47533498263397	4.50627681711361
ENSG00000012779	ALOX5	NA	NA	NA	NA	NA	NA	NA	NA	NA	NA	NA	NA	NA	NA	NA	NA	NA	NA	NA	NA	NA	NA	NA	NA	NA	NA	NA	NA	NA	NA	NA	NA	NA	NA	NA	NA	NA	NA	NA	NA	NA	NA	NA	NA	NA	NA	NA	NA
ENSG00000012817	KDM5D	0.108780814930744	0.263339940148568	0.468848924752316	0.0142583244014038	DOWN	0.3784451598	0.0173970613125001	0.0296185482000002	0.0214870430625	0.913192018625	1.28237162225	0.3610480984875	0.00813150513750016	1.57125602785407	0	0	0	2.11790154270469	2.006208314498	3.10367644030199	2.59428371573994	2.69047415147587	2.5052937699494	2.73271796258859	2.29558774434802	3.16882517472137	3.24089035285662	2.03922196141271	2.80328735283232	2.34964198465195	2.61778812713647	3.18870695719014	2.3238966957587	2.47530507274468	1.66118776814098	2.71084794203683	1.71496641024803	3.13371006335309	3.27692616337754	2.28571041617084	1.65395976681617	2.68688966835054	2.12428225463592	3.11153416747517	0	0	0	3.50015359650731
ENSG00000012822	CALCOCO1	0.0817441627686707	0.0117073559075556	0.862981932964575	0.051637117800351	UP	0.3805325921	0.26558896925	0.2939095851	0.154256867	0.6928199485625	0.7175290438125	0.114943622849999	0.1396527181	0.787575546493306	4.40516876507143	4.67667996298879	4.47711093966937	5.8352888356089	5.5272017339174	5.25069725874672	6.05041345600733	5.61777796840042	5.49086577636304	5.57967644298707	5.60213092446131	5.11976932670551	6.17354434267649	5.64826387466166	5.93497895068546	4.97089129775758	5.1062239616576	4.97800346762192	4.9773192051378	3.94426822174263	4.47354509783871	5.10925052704679	4.01948902835106	5.1845418408315	4.39130209262802	4.19355363981416	4.44160816191669	5.52799074498929	4.87993051019901	4.7306288268704	5.87225529834157	5.82465996612701	5.68677977316192	6.1980613799563
ENSG00000012963	UBR7	0.155530692653772	0.154157230888057	0.905169317031261	0.328479259105613	DOWN	0.2560886136	0.3203239809375	0.0557446449999999	0.0734678728750002	0.2585323494375	0.0650844642249999	0.0642353673375	0.0177232278750004	0.596774694565056	3.67440643561532	3.43348388160261	3.61590008599266	2.70102713395834	3.15702990021836	3.74870469614826	3.87615148050037	2.10532066028171	2.71215318196341	2.85684814966884	3.8696951005915	2.74296975927397	3.81490896248971	3.91695602386634	2.94954737742019	3.69372315200055	2.99631107468452	3.38259785083677	3.59314550253741	3.19748234686891	4.32032692495965	3.23807065390625	2.52327459469864	3.52294784765612	3.31601650064494	3.13472781316424	2.75893343327524	3.49195199769962	3.36108246014737	3.9447222408953	3.25113318644918	2.76686523916222	3.09614009424868	2.9427565943368
ENSG00000012983	MAP4K5	0.980544281293992	0.341620705804263	0.818749946127809	0.59129145840453	UP	0.2019509315	0.26110117875	0.0801423654000004	0.0123188865000001	0.0760148376875005	0.0673416060375001	0.0591502472499998	0.0678234789000003	0.896198038860617	4.9629761108293	4.33299147424667	4.6299688788785	4.4943948083004	4.83956071040734	3.60137721791132	4.14577298904112	3.82062417480939	4.3023073795218	2.69494039310338	3.90069545745455	3.67932959663804	4.03807869862429	3.05094650616332	4.0072766783225	4.64574693383242	3.81576064060465	4.43691996440686	4.85816500354566	4.55159664491987	4.33805654894943	3.51560719718675	2.07910807903704	4.33486031858534	4.68723391723209	5.14293550970887	4.85692302956495	3.8804703179364	4.36965780751453	4.53779082435015	4.87351391483476	5.14859602123687	4.23041616387744	4.3121119858299
ENSG00000013016	EHD3	0.103251747124762	0.00278822293245567	0.937891456406797	0.22131932092386	DOWN	0.1771332083	0.313899340875	0.2666775828	0.390517723375	0.2630411670625	0.2501151750625	0.136766132575	0.123840140575	0.472336976287349	2.01604367525784	2.13571035937046	1.65740044482859	1.5244680602928	1.36748198415846	2.12149312689221	1.25598621740028	1.46076637667936	1.19062620699966	1.54255075046954	1.53896896906711	1.47113137061174	1.67219649454523	1.67611782871811	1.09722080917283	1.95243593644656	1.49606479111604	1.82477701631488	1.78902454275005	1.86046984949201	1.00347588117182	1.76691896325474	1.75484089126304	2.02988272842223	1.84637172653122	1.49185477330755	1.64163597241503	2.00536343273993	0.817751890116877	0.666940137156117	1.30701903090234	0.895273176450419	1.39098493057727	1.16721912009162
ENSG00000013275	PSMC4	0.135444323407055	0.0412962706227931	0.554692115168657	0.00928132495647476	DOWN	0.0114334500000002	0.2987768156875	0.0256906325999999	0.1407614098125	0.0109645323750005	0.1327936909	0.2873433656875	0.1150707772125	0.268754256146895	5.74785665473326	5.62315198296409	5.42029760427734	5.87423140518232	5.66362290977788	5.78084842462962	5.48597386504366	5.28668648509932	5.57084065604387	5.40743642565343	5.47067332674707	5.8105598449802	5.27219665128038	5.56661847331597	5.75748860907115	5.50226471033805	5.76929048435405	5.72599003012887	6.0053493054344	5.65303752168426	5.42324610166019	5.71926327902674	5.96377741018963	5.56736586362712	5.49000208457699	5.74396022129294	5.72302618435288	5.96926217797745	5.61868327269924	5.43726683041307	5.00330400829296	5.52799074498929	5.40588416003391	5.60638619209009
ENSG00000013288	MAN2B2	0.0231140917232298	0.103783380523975	0.683211952640253	0.00054523285478009	UP	0.0673493935999998	0.1166484793125	0.0672420028000005	0.0035230996249993	0.52531200475	0.5038459880375	0.0492990857124997	0.0637189031750012	0.469281577636181	4.35313895191157	4.01524511424009	4.09848280411921	4.31167902067096	4.47808446635338	4.44581461057212	4.34710371450599	4.83847484186137	4.39044850399692	4.47204529713285	4.27847855129424	4.54265474826534	4.71847623411116	4.32976488158998	4.64175654014046	4.12078944395787	3.82102841939977	4.13577115543278	3.88958792171304	4.07426721695918	3.78222174366421	3.76778505942399	3.54413427367582	3.96105310746457	3.80251735931162	3.83099243076997	4.25696469164419	4.2519791795323	4.15113795402733	4.45235447800229	4.71743636689888	4.43452751130603	4.92072346258659	5.2151093786459
ENSG00000013293	SLC7A14	NA	NA	NA	NA	NA	NA	NA	NA	NA	NA	NA	NA	NA	NA	NA	NA	NA	NA	NA	NA	NA	NA	NA	NA	NA	NA	NA	NA	NA	NA	NA	NA	NA	NA	NA	NA	NA	NA	NA	NA	NA	NA	NA	NA	NA	NA	NA	NA
ENSG00000013297	CLDN11	0.907581971214432	0.0262635409049619	0.514595499154711	0.543652517749294	UP	0.1099801469	0.415886694875	0.0547347219999996	0.4586465823125	0.2213723291875	0.0994173477250002	0.305906547974999	0.4039118603125	1.73455441725931	4.02526974615942	4.41579148752373	4.41737780115733	4.39537435994152	4.35077853703298	4.32519743272521	4.28065800499332	4.16608650776609	3.80502699640784	2.59874698026194	2.81740498713566	3.05586743860735	3.96454525455178	3.56021402709549	2.39182198599902	2.23297647411509	1.61704371709654	1.95177506274684	4.13271753369136	4.80123622414307	4.24485786602747	3.28108256981141	3.00706303778123	3.52866368417064	3.21222590818518	3.61482376043483	2.4467184138698	4.03599104987663	4.90894709666762	5.4449336571585	6.30232216214161	5.65119090204913	5.34251265960287	2.32144665381634
ENSG00000013306	SLC25A39	0.858702509198747	0.00145106831821571	0.963753574407941	0.969684870185995	DOWN	0.1926962309	0.1381612208125	0.2319020854	0.1739145264375	0.0505417226249998	0.0539942714999997	0.0545350100875002	0.0579875589625001	0.321243693660064	5.93139656496341	5.74502041606237	5.84175365463727	5.460149319593	4.86367515723034	5.02788443889672	5.10986251072255	4.94722241614263	4.88614743536512	5.87738829785514	5.42108431286508	5.64398269748536	5.5357784822522	5.28975134384977	5.18773269346403	5.28403912465768	5.33404650054554	5.09347956770637	5.57597526202499	5.31994288524536	5.5147382973406	5.4240630624031	5.88766888167287	5.34467727534217	5.25986039078343	5.37545372884539	5.06596334253992	5.71827825958498	5.06596334253992	5.25141143486957	5.17771398869622	4.87065825587003	5.02053250268754	5.4381138088949
ENSG00000013364	MVP	0.0206442622782437	6.20971099704173e-06	0.714259139239723	0.0063796018772118	UP	0.1303249228	0.00226173556249964	0.0493720705999996	0.00902220931249964	0.183631022249999	0.253299929575	0.1280631872375	0.0403498612875	0.275694607987193	7.24651406068905	7.41259883231653	7.34875155783645	7.65080811575795	7.54802447946127	7.73488167570693	7.48109545136537	7.39666158556333	7.23461821216848	7.53070074380496	7.42161626064307	7.33122039459834	7.22400427230878	7.47437418548393	7.14887682441748	6.95234622412787	7.07621383485384	7.12422144578902	7.00122369086185	7.09892447952159	7.05752035983248	6.82279954337742	7.54802447946127	6.98019649319819	6.98252480908082	7.19027618551094	7.25822264519591	7.22665682066737	7.25520855491312	7.39388527019758	7.51803096283343	7.43765013352831	7.60709055604297	7.85218483475573
ENSG00000013374	NUB1	0.0356424425493379	9.11542531768331e-25	0.480151970401253	0.321265475188921	UP	1.0702558525	1.43511836675	1.0728029755	1.660349704	0.4731811953125	0.6958654095625	0.364862514249999	0.5875467285	0.499375175205177	4.46225201491512	4.66471797900533	5.08018268000903	4.1627046630431	6.10091786563503	5.54628119900768	4.75639306871937	6.03850209188894	5.93912099603541	4.43260517650768	5.97118261397471	5.31271201336478	4.34620091928795	5.92031480908563	6.52052537867693	4.83557251828018	5.76749228626513	5.76250498295739	4.03507882059706	5.42465812020525	5.10021824320833	4.66518037763799	5.00499370180742	5.660131417366	4.59284068908196	5.16348611421969	5.24433316757548	4.30042852577523	5.23554974565643	5.15127688569226	4.49762845442523	5.90066206727277	6.55719191234255	4.29952266422239
ENSG00000013375	PGM3	0.491166640005653	1.52885222509404e-07	0.402472455427709	0.0239301705848226	DOWN	0.3158264506	0.417300337249999	0.2176519443	0.435603854812499	0.195101869625001	0.0786238457625004	0.101473886649999	0.217951910512499	0.401239282687486	4.59340428189187	4.94133925437011	4.70248306655164	4.40138655590506	4.94535851923198	4.93459638397626	4.26137986362759	4.88451653652356	4.88393187044773	4.24802738887385	4.59934577791983	4.02952738357796	4.81182243320599	4.5468593267793	4.75964209383363	4.649443954742	4.6583551957089	4.67041744596487	4.12125487356442	4.74336349004416	4.69636978706149	4.55353265322278	4.86394783499969	4.77936630806943	4.66623443797501	4.50017626504351	4.71073995218682	3.78965632839601	4.57114510496793	4.10558807102313	4.29078186590045	4.51816401949419	4.51868184134906	3.90532821749805
ENSG00000013392	RWDD2A	NA	NA	NA	NA	NA	NA	NA	NA	NA	NA	NA	NA	NA	NA	NA	NA	NA	NA	NA	NA	NA	NA	NA	NA	NA	NA	NA	NA	NA	NA	NA	NA	NA	NA	NA	NA	NA	NA	NA	NA	NA	NA	NA	NA	NA	NA	NA	NA
ENSG00000013441	CLK1	0.0543743529853434	0.546531413322545	0.722235224637849	0.170099011739668	UP	0.0700313017000003	0.0373922131874993	0.0341327938	0.1601442143125	0.4279497478125	0.1945148124125	0.032639088512501	0.1260114205125	0.609097829055492	3.2093917573361	3.42577350954947	4.05472510880849	3.88674212996977	4.126422775366	3.96956256755014	3.90657381528665	4.11115124298905	4.11584654062298	3.09468744244338	3.6565308027928	3.19157085001695	4.55901644891429	3.51318750822113	3.9847258737919	4.33299147424667	3.98668694986608	3.9980628530035	2.95972058578894	3.70513385042989	3.80782391987806	3.81013745093283	3.38755544300892	3.20464591416726	4.08229318080499	3.12902632122271	3.43202404969646	3.81937597593633	3.91914890479779	3.56061461361412	4.37605865150079	4.48671969415301	4.27052333604195	3.9195322431661
ENSG00000013503	POLR3B	0.0275015488958082	0.426507296933461	0.920747248283582	0.000999486997027626	DOWN	0.1455193095	0.0335140248124999	0.00591870629999991	0.157639483625	0.2879145348125	0.3152270918	0.1120052846875	0.151720777325	0.711275765733426	1.7230090347363	1.71340129939542	1.6987684681905	1.27891802122416	1.39480263523248	2.66953507850736	1.20601108300303	1.40378962675406	0.978524226470227	1.50130288010918	1.99654355597962	0.970385877504035	1.57435199887961	1.02561271421587	0.943008066214501	2.20803615919695	1.22721121008704	2.79296470334928	1.53548637814828	1.92062791358363	1.27785134046431	1.71496641024803	1.67521220710711	2.11699976950168	1.62760356090605	1.19678321828127	1.02266307602326	1.90415035154324	1.26465837301285	1.86232209728889	1.0318555682315	1.40323163877812	1.21766214759195	1.1483922696138
ENSG00000013523	ANGEL1	0.437715221169846	0.201907582376183	0.554692115168657	0.883467529866063	UP	0.0498779358000001	0.126538198125	0.3386776382	0.000275534062500027	0.1954990493125	0.357485019525	0.0766602623249997	0.3384021041375	0.445993933981885	1.90537708074186	1.53837703808724	0.906410845643403	1.14595333405458	1.0939446945148	1.26346033103388	1.55755854770739	1.56338504174595	1.04306886122456	1.51324797612566	1.40048932398229	1.25717730555713	1.31173783724465	1.59081544487598	1.9803461330481	0.988461604929352	1.47740160321291	0.845730110865678	1.75612370318099	1.80188599002703	0.926272818404557	1.67369748602034	0.737578517785338	1.55792354690558	1.69356003933015	1.92889803019814	1.46348171740783	1.63375645746964	1.54791911562054	0.548825559271201	1.60249315194258	2.57973705892443	1.46527338442698	1.50168346884592
ENSG00000013561	RNF14	0.398380199310469	0.123389988075521	0.834503448647658	0.115889479925371	DOWN	0.1217099389	0.0262389606875	0.1691234271	0.0648118790000001	0.113812918875	0.1574502703625	0.0954709782124996	0.1043115481	0.499768499595939	4.19665281453455	4.28328478416135	3.6760364780193	3.50095583854384	3.60424574068702	3.14773267745921	3.69445593437665	3.32944355697321	3.49829426312235	3.3500832696749	4.13358320510129	3.8696951005915	3.53376944989698	3.83612116461033	3.63915478487366	3.99362933996209	4.11544459101487	3.17941400377897	3.95218587684936	3.54335478831818	3.9074348328791	3.66814531463317	2.98718229603603	4.15886160141654	4.34944904927573	3.64927574684697	4.20251620160602	3.84181204304066	3.38210362815003	3.11076433066169	3.27185477577614	2.93662583571428	3.19849711542828	4.18417476212385
ENSG00000013563	DNASE1L1	0.806644521065495	0.0020904732780249	0.974476434873356	0.773245201884659	UP	0.2586712835	0.2237156228125	0.2069202963	0.168069206125001	0.0893769491250005	0.0932723786124994	0.0349556606875003	0.0388510901749992	0.638977637998176	4.94196624021611	4.60400002221687	4.88212174163385	4.68767203910324	4.3661048183627	4.68312747939458	4.76717337143019	4.48566690543667	4.53636845526783	4.7408220893219	4.85156690348233	4.66325505580169	4.95002023907143	4.53395807313222	4.11544459101487	3.1526863147811	2.92643103083047	3.48885420688629	4.80350087447464	4.4609057183028	4.35168234598838	4.88736821726478	4.93459638397626	4.95417380166273	4.7515717128393	4.38156631097514	4.66676986313263	4.72589502025163	4.27716706470546	3.99767525022553	4.25400656985926	4.07268110440466	4.28554164418994	5.25069725874672
ENSG00000013573	DDX11	0.353114459706182	0.403581422986772	0.839156544744505	0.687715232232078	DOWN	0.0479606737	0.281454786375	0.1769938487	0.204644900625	0.3280240766875	0.1221810159375	0.233494112675	0.0276510519249995	0.689254000999753	4.02442368185389	3.46062160336022	3.01392437044481	3.16475981145562	3.58559608386938	3.36354310793075	3.79294432702273	2.89859746223564	3.4150895532738	2.22742278872569	2.80599384654326	3.22278979143742	2.63289695300251	2.73738168925137	2.2657108491445	2.70351262756758	2.49530971853494	2.93730585408973	3.58639777674493	3.43573900225521	2.97935205779305	2.30397021062116	2.26603957611818	1.7702817018497	3.58012947810262	3.62534648022395	3.37985628019936	3.48083168972779	3.70705718057258	3.37949691047531	3.11467879241517	2.82290660161865	2.26824875851124	2.70068422996077
ENSG00000013583	HEBP1	0.566411376200285	0.000710247394790222	0.946996011899679	0.932463837041908	UP	0.372180011	0.3076736895625	0.415635883	0.285672993625	0.0766514046875004	0.142107972625	0.0645063214375003	0.129962889375	0.464514387129094	5.44693669157509	5.12593008952007	5.3295341096758	5.36380320292426	5.01870615166814	5.28182491185079	5.76749228626513	5.25914951660154	5.52799074498929	5.64826387466166	5.10986251072255	4.73763892590062	5.81163688804449	5.27434729274599	5.28748895315417	5.64485651836883	5.15195971657127	5.01392949673424	5.17564097743985	5.04509759794248	5.0349947081081	5.32655428711839	5.26640174668508	4.76822662759987	5.03693342207148	4.58749614641339	4.95846995467145	5.24359233733498	4.9049596531143	4.36925285007171	5.98165660921621	5.39919009382535	5.37904146561043	4.49042591050564
ENSG00000013588	GPRC5A	0.38898171966884	0.00011393804023995	0.792639622187478	0.094886529033967	DOWN	0.4484403619	0.00961446900000018	0.4177127639	0.44614006325	0.00867902525000019	0.4190776188	0.4388258929	0.0284272993500001	1.08135523625929	2.35434028997871	1.46207714228297	2.49231093754585	3.03046966512197	2.65216855511811	3.22167545365701	3.38100384056756	3.12864739355905	3.19632683682649	3.70360994807326	3.47509488776867	4.01903800635749	3.12186308599967	3.10933664073928	4.21836665973225	2.23333304122937	1.88733446095496	2.97187207784813	3.21256874027171	2.98044758926582	3.38062068931121	2.02988272842223	1.76367853089001	3.04502150482188	3.14773267745921	1.97886119455052	3.45227404031945	3.17651632410557	2.46927039089567	3.57094125123112	3.43641879058972	1.26907965454668	3.1592363336264	3.58209669267368
ENSG00000013619	MAMLD1	0.473482922423332	5.18764523257746e-07	0.885112359723174	0.144443739706033	DOWN	0.3082205186	0.6656903	0.2379809957	0.502206248875	0.0196760084999998	0.112920536725	0.3574697814	0.264225253175	0.768275157179873	3.79133813567264	4.04108060991183	3.75263055051256	2.75795522634209	2.88815147742109	2.81528081439061	2.28031711520594	3.10854933782591	2.80631773115801	1.72471377544403	2.70495174791569	2.44705913551341	2.74882877533346	3.44213838517157	3.59016703397167	3.11968578058008	2.99728542381094	3.11035747670658	3.03874717218436	3.34709997930731	3.04172379033946	3.25857455686315	2.87475015754892	3.18158711995246	3.31351246671324	3.48849981930978	3.50816999695601	3.07461469287368	3.29798594162687	3.2348041543938	2.78259953517296	3.78418261448215	3.14582731276739	2.00370653287058
ENSG00000013725	CD6	NA	NA	NA	NA	NA	NA	NA	NA	NA	NA	NA	NA	NA	NA	NA	NA	NA	NA	NA	NA	NA	NA	NA	NA	NA	NA	NA	NA	NA	NA	NA	NA	NA	NA	NA	NA	NA	NA	NA	NA	NA	NA	NA	NA	NA	NA	NA	NA
ENSG00000013810	TACC3	0.346324763882296	0.0166438397727719	0.992700332374848	0.113276173726227	DOWN	0.2084206529	0.146114007125	0.2985449631	0.29194762525	0.44727635225	0.502985660175	0.0623066457750001	0.00659733785000061	1.06975357090402	6.47810785466767	6.3131806941632	6.20267119796891	5.21650799440962	5.07335531231822	5.08122739602665	5.07399139983975	4.42301787888527	4.9179993794263	5.21359377965609	4.33947235920482	4.90612483924349	5.17019259193055	4.92470385211022	4.32475397879939	5.38215091461684	5.00623457527581	4.89635280574899	6.24888250818738	5.94443258254358	5.63779784577399	5.05916613848003	5.22273936709471	4.6825287850418	6.48840627400176	6.35798344599115	6.02029097218616	5.64826387466166	6.28993660494372	6.32406629338991	5.12182150957829	4.83847484186137	3.6265581956854	3.58754397797784
ENSG00000014123	UFL1	0.0835166912548241	0.0291924704004763	0.554692115168657	0.0884874560423967	DOWN	0.229327823	0.0657953934375	0.2667972487	0.270557927625	0.00440345887499993	0.1628896496125	0.1635324295625	0.00376067892499954	0.396808376512009	2.07296956878433	2.2041639270193	2.04342086317085	2.04502735375631	1.6680008275034	1.8203245405791	2.42263857224704	2.32557281198736	1.82672513939635	2.14716624900121	2.45921835136142	2.09672358665409	2.52558087069817	1.77487502736499	1.9746122248266	2.2195319116938	2.26672050093491	2.1068397180762	1.86167904120505	1.7935563519959	1.56396140693923	2.0415882259864	1.4141003448714	2.51918627712471	1.9291603908258	1.51836387051481	1.17887083327484	2.31949371382315	1.86698567484275	1.78619920421304	1.92948614411865	2.0924105597981	1.89468809211637	1.79765984998232
ENSG00000014138	POLA2	0.456878344673178	0.0755422620046657	0.721807610291964	0.0897046051046387	DOWN	0.0525960105999999	0.1750241751875	0.0627125422999999	0.3989306405	0.2665995110625	0.0726155071500001	0.1224281645875	0.3362180982	0.909536279005496	3.7323141864688	3.27542452486393	3.54897393090256	3.0527311081369	2.98308852888851	2.76254658894522	3.03372728237282	2.1531590023511	2.1287542912428	3.49275750588616	2.55610182531394	2.45591371485391	2.19437071043812	3.20464591416726	2.65900405504707	2.57938025321762	2.97187207784813	2.83469007892772	3.54374734329986	3.25187108750774	3.52234340166334	2.87406101963582	3.9337705376949	3.09222481061011	3.17651632410557	3.62418853463228	3.65043428658287	2.8443298700646	3.09577375011862	3.24192480656133	2.40668171523986	2.72167901138799	3.00637831909819	2.13844358596342
ENSG00000014164	ZC3H3	0.0816101995064666	0.000411635978103796	0.777021469701734	0.0574623709037939	UP	0.0490801165000003	0.00945695956250026	0.2425012721	0.2534645153125	0.3530911089375	0.3244311952125	0.0396231569375001	0.0109632432125002	0.533363156454009	2.54277199869384	2.94123756580364	2.93880172605942	2.68218690204055	2.75921121855546	2.73162344542269	3.29378486049443	3.05163281948729	3.06161329542733	3.15976633983665	1.54791911562054	3.1526863147811	3.14443575496477	3.03912229411812	3.01701654862833	2.30927305917836	2.61211083458015	3.13194929963161	2.84812760633901	2.93441789675682	2.81493370302939	2.21386210905209	2.67723808298234	2.72502011115204	2.39988616301959	2.72502011115204	3.28434331333269	3.01318766121925	2.82857133925789	3.17430764504316	3.13830181374634	2.25463633884756	3.38139531654572	3.62615402911189
ENSG00000014216	CAPN1	0.0667137493925124	0.290192811153408	0.853141727639707	0.982903439948352	DOWN	0.0607856987000002	0.1897943885	0.0107619685999998	0.17113132875	0.1310176664375	0.1623783367875	0.1290086898	0.160369360150001	0.402734144196124	6.45552029392011	6.1600666771892	5.9573711513222	5.94661705431808	6.09985620986459	5.71926327902674	6.00643453688809	5.72403413433308	5.48671291899968	5.70730807665847	5.48182916996816	6.16744039886924	6.00440726653691	5.89692775811643	5.98696415837911	6.09468507567166	5.88049216977241	6.06572503378221	5.93039492975366	6.22140908308725	5.9253793544836	5.73278628235164	5.7487303146686	5.79114254688751	5.84582870677343	5.9573711513222	6.27408835753756	6.04050758957145	5.9859161164571	6.28278243147841	6.15437506940504	5.62050295006954	6.30372803335677	6.25272932441482
ENSG00000014257	ACP3	NA	NA	NA	NA	NA	NA	NA	NA	NA	NA	NA	NA	NA	NA	NA	NA	NA	NA	NA	NA	NA	NA	NA	NA	NA	NA	NA	NA	NA	NA	NA	NA	NA	NA	NA	NA	NA	NA	NA	NA	NA	NA	NA	NA	NA	NA	NA	NA
ENSG00000014641	MDH1	0.12508606182979	0.224087194912012	0.62664998220106	0.0587854837137669	DOWN	0.0182058599000001	0.0397582753125008	0.1089835421	0.154202971937501	0.2643718471875	0.288038861612501	0.0215524154125006	0.045219429837501	0.397340930080029	5.63696581911726	5.62782452674834	5.81163688804449	5.84367301732332	5.22549403761028	5.45034469566614	5.3094858336028	5.49707623556181	5.65405150711294	5.72115967228426	5.74229274739605	5.02562645624946	5.33035940625105	5.3577118290523	5.12725123144462	5.74983869907016	5.69962114067062	5.67533578330466	5.89692775811643	5.80861613426108	5.82269956044626	6.01054527675477	6.05285509828648	5.85848154642281	5.47481717835325	5.57700228969209	5.41153663786871	5.45617586215591	5.65939594566852	5.50314825518087	5.12381050425908	5.29127931584806	5.31777802471651	4.94196624021611
ENSG00000014824	SLC30A9	0.227439793924175	0.57805135124937	0.902432579803487	0.0798878852879733	DOWN	0.0612317605000001	0.169350106875	0.0319624213999998	0.127736271875	0.0248584953125	0.1596665122125	0.108118346375	0.0957738504750001	0.445221378642977	3.77894678189232	3.77820291431853	4.09499655898597	3.53606984558891	2.84812760633901	3.1526863147811	3.67405501474103	3.8960482387156	3.36354310793075	3.50015359650731	3.37536101354329	3.69542533168151	4.1466708077482	3.70478164425586	3.56544825433345	3.75110255724138	3.30875953143533	3.41388187046837	3.29322374043222	3.65914558079227	3.42719247832508	2.98308852888851	2.69461684585539	3.91553312724093	3.5093971413768	3.68997034793834	4.15538222684901	3.09577375011862	3.70115053982375	2.80401687220502	2.89054167065625	3.32407696941201	3.65531384507003	3.36690916746109
ENSG00000014914	MTMR11	0.116461619550509	0.101516233315962	0.793641042834158	0.797722392834779	UP	0.1491967371	0.0813372758124999	0.027341018	0.2911129948125	0.1134830166875	0.3093955322125	0.0678594612875001	0.2637719768125	0.506154275273513	2.45988216348158	2.2543182613654	2.92643103083047	2.50660999767346	1.99292380350213	2.3758356220554	2.16604556828701	2.81183359528449	2.45066264396141	2.20276830094986	2.52169619948676	2.34774684240497	2.72167901138799	2.53022710673033	3.01632484601225	2.48744696876153	2.42642607460379	2.54310086802856	2.23769266748432	2.07561905337071	2.4229990219763	2.50124130917252	2.80436314457888	2.70927292433554	2.37880186707254	2.45591371485391	2.46085754239566	3.50679250942513	1.80367210613195	2.18913929083913	2.76920975004196	2.65418740426863	3.14239953431873	2.2255485182988
ENSG00000014919	COX15	0.787637430018737	1.83526154945124e-05	0.949280386753156	0.80551207882432	DOWN	0.3173401136	0.3950013725625	0.2469834927	0.3221135634375	0.0484688369375004	0.0459376487125001	0.0776612589625003	0.0751300707375	0.4343481076116	2.37066042349727	2.36631102238633	2.10267780082041	2.14744632080463	2.49745866548334	2.74676555325313	2.62600671268328	3.65417420408459	3.25363421975685	2.47089793166599	2.82886760623487	2.34127451218708	2.09834333453188	2.03397889537117	2.52063565102849	2.01470270523566	2.46677518155156	2.05111347910343	2.17405985179501	2.32017362689819	2.69530723930566	2.81400109543606	2.78290561548698	2.73738168925137	2.1306011013257	2.77382017560354	2.6818288753721	2.31184442744225	2.60750005803428	2.49777953307824	2.08026712654268	2.37951707774713	2.26275832527223	2.39863617714678
ENSG00000015133	CCDC88C	NA	NA	NA	NA	NA	NA	NA	NA	NA	NA	NA	NA	NA	NA	NA	NA	NA	NA	NA	NA	NA	NA	NA	NA	NA	NA	NA	NA	NA	NA	NA	NA	NA	NA	NA	NA	NA	NA	NA	NA	NA	NA	NA	NA	NA	NA	NA	NA
ENSG00000015153	YAF2	0.144038688661047	0.0503087797235096	0.951653938265941	0.0809057841359571	DOWN	0.4335873133	0.6433396771875	0.0390973774000001	0.311148742	0.1690060048125	0.1067070041	0.2097523638875	0.2720513646	0.839181760779967	2.90129861390499	3.40786954671441	3.90241454134973	2.68503228255404	3.27963273690695	3.33927524913946	3.28401957134269	4.14796312409269	3.4111344203985	3.12575753819966	4.22462248961579	3.80121119783238	3.88202342269164	4.39226061224012	3.5998349276865	4.17422271103268	4.55248980975622	3.60226591304357	3.39614604912733	3.26463893053442	2.53149519199163	3.36468939736789	2.79234125362559	3.71416096163276	3.68656409486969	3.58122144420491	2.20139240667411	3.296521930457	4.48910875067412	4.08406459195985	3.93080201178625	4.73864926991133	3.31317284713751	3.5066245584541
ENSG00000015171	ZMYND11	0.749606639595033	0.358090650641338	0.808974168468692	0.938644945426047	DOWN	0.2070505633	0.200712070687501	0.3302898721	0.0539904505000006	0.00729642362500016	0.262664505362499	0.00633849261249964	0.276299421599999	0.507869619073667	4.41260690907437	4.27130219274108	4.40472185186692	4.30845700353192	4.6422470206409	4.11452511941673	4.68094051512026	4.48238880623479	4.18120769627764	3.62113453494074	4.14364529499155	3.71892862274954	4.92127848528731	4.31945299944839	4.55299782252371	4.94947692954852	4.18991227328816	4.53929895693319	4.30462666114199	4.38107594222309	4.00015847966869	4.43213622490053	2.90868129257192	4.23184015298332	4.63502360693723	4.6320243709292	4.21521524890455	4.29676107838771	4.52120612469161	3.30064948574658	4.90555118078295	4.71531805066779	4.60447875811996	4.36925285007171
ENSG00000015285	WAS	NA	NA	NA	NA	NA	NA	NA	NA	NA	NA	NA	NA	NA	NA	NA	NA	NA	NA	NA	NA	NA	NA	NA	NA	NA	NA	NA	NA	NA	NA	NA	NA	NA	NA	NA	NA	NA	NA	NA	NA	NA	NA	NA	NA	NA	NA	NA	NA
ENSG00000015413	DPEP1	NA	NA	NA	NA	NA	NA	NA	NA	NA	NA	NA	NA	NA	NA	NA	NA	NA	NA	NA	NA	NA	NA	NA	NA	NA	NA	NA	NA	NA	NA	NA	NA	NA	NA	NA	NA	NA	NA	NA	NA	NA	NA	NA	NA	NA	NA	NA	NA
ENSG00000015475	BID	0.767086930576727	1.62796896509902e-16	0.676564909903867	0.0798547626706962	DOWN	1.8961043612	2.313053966	1.6834164453	1.787447392	0.0272819635625003	0.285636694537501	0.4169496048	0.104030946699999	1.16043073085969	4.66471797900533	5.94443258254358	6.31070979111955	4.06222285885567	6.20160410000005	5.660131417366	4.82980839179902	6.6435110530662	6.12954569035864	5.40101296311898	6.91978841383791	7.02807107004626	3.80502699640784	6.48121388443461	6.59388368834556	4.80179499884057	6.98252480908082	6.58516608784945	5.08665762865651	7.04547752029806	6.82656396036892	4.70711873367797	6.69291408151151	6.17592331995375	5.27140204338967	7.02542634742554	6.67055365684937	4.91856572526749	6.57247911629244	6.40194428666973	4.2519791795323	5.81552626494404	6.21804520920478	4.99398120398628
ENSG00000015479	MATR3	0.957998564404509	0.927073345183612	0.967390946220211	0.885795650335244	UP	0.0156995526999992	0.0964046468125002	0.0406321340999991	0.00346068718750026	0.0623869206250003	0.0554896203999995	0.0807050941125009	0.0371714469124989	0.475699244682105	4.9685397737336	5.19855875250808	4.97268072574387	4.82459006043162	4.86517354553134	4.98598153742501	4.90894709666762	5.2297079673299	5.19249183764391	4.19930562267854	5.0199342656937	4.32662017439625	5.32811130494705	4.79103908051845	5.02502006051583	5.1845418408315	5.17493094331676	5.20186559655782	5.42727386884051	5.37545372884539	5.43643149536162	4.99573836842789	4.74136881549417	5.57348653927717	5.1647805161501	5.03760050891668	4.87120922200495	5.08469217453901	4.49575745030683	4.0944116528982	5.27219665128038	4.90439664795951	5.04885042044835	4.96423066465528
ENSG00000015520	NPC1L1	NA	NA	NA	NA	NA	NA	NA	NA	NA	NA	NA	NA	NA	NA	NA	NA	NA	NA	NA	NA	NA	NA	NA	NA	NA	NA	NA	NA	NA	NA	NA	NA	NA	NA	NA	NA	NA	NA	NA	NA	NA	NA	NA	NA	NA	NA	NA	NA
ENSG00000015532	XYLT2	0.0624549608207561	4.13208136509705e-07	0.554692115168657	0.767596118757866	DOWN	0.0687020313	0.2300111314375	0.2346443367	0.6461334071875	0.3277048789375	0.4404807866875	0.1613091001375	0.4114890704875	0.476475556142469	4.46653695819532	4.2722663605605	4.04447592020222	3.78534653040095	4.03419353205129	3.76535460223736	4.10471913944178	4.27630746915401	3.81248943801837	4.09882384934002	4.34858918856826	4.18417476212385	4.21427046965818	4.48282390127654	3.6152165102619	4.11584654062298	4.22283784411426	3.95014723913797	4.07505040160998	3.86876311285309	3.68614525076447	4.3990852290826	4.51920365162788	4.42696676858543	3.92919184394083	3.82430296118799	3.45152174928842	4.3926822780772	4.41928547714338	4.29861743185888	4.15190197119768	3.99195077531897	2.81740498713566	4.24616592698558
ENSG00000015568	RGPD5	NA	NA	NA	NA	NA	NA	NA	NA	NA	NA	NA	NA	NA	NA	NA	NA	NA	NA	NA	NA	NA	NA	NA	NA	NA	NA	NA	NA	NA	NA	NA	NA	NA	NA	NA	NA	NA	NA	NA	NA	NA	NA	NA	NA	NA	NA	NA	NA
ENSG00000015592	STMN4	NA	NA	NA	NA	NA	NA	NA	NA	NA	NA	NA	NA	NA	NA	NA	NA	NA	NA	NA	NA	NA	NA	NA	NA	NA	NA	NA	NA	NA	NA	NA	NA	NA	NA	NA	NA	NA	NA	NA	NA	NA	NA	NA	NA	NA	NA	NA	NA
ENSG00000015676	NUDCD3	0.124688111081707	0.00540162395449009	0.912264321828472	0.0136487855636188	UP	0.204324409899999	0.393280461250001	0.244505307499999	0.395350623750001	0.101359720374999	0.139470455474999	0.188956051350002	0.150845316250002	0.451191406150238	5.13632229877519	4.64380164377339	5.20335952416251	4.57359038735784	3.9880312627377	4.39226061224012	4.84412096427351	4.5685833147283	4.52508183536603	4.67884219526047	4.42172901497996	4.04229943051947	5.11192232556336	4.16654265168222	4.62237417874268	4.84412096427351	5.27585821601325	5.01452859757175	4.85758974977217	4.61240161161509	4.22922591692471	4.51199799747752	4.50399521948575	5.10429076834926	4.93641927599727	5.24063346168706	4.44581461057212	5.05007701740119	5.08018268000903	4.52071452967718	5.04345265549966	5.04885042044835	4.54505475624993	5.27291156789463
ENSG00000016082	ISL1	NA	NA	NA	NA	NA	NA	NA	NA	NA	NA	NA	NA	NA	NA	NA	NA	NA	NA	NA	NA	NA	NA	NA	NA	NA	NA	NA	NA	NA	NA	NA	NA	NA	NA	NA	NA	NA	NA	NA	NA	NA	NA	NA	NA	NA	NA	NA	NA
ENSG00000016391	CHDH	NA	NA	NA	NA	NA	NA	NA	NA	NA	NA	NA	NA	NA	NA	NA	NA	NA	NA	NA	NA	NA	NA	NA	NA	NA	NA	NA	NA	NA	NA	NA	NA	NA	NA	NA	NA	NA	NA	NA	NA	NA	NA	NA	NA	NA	NA	NA	NA
ENSG00000016402	IL20RA	NA	NA	NA	NA	NA	NA	NA	NA	NA	NA	NA	NA	NA	NA	NA	NA	NA	NA	NA	NA	NA	NA	NA	NA	NA	NA	NA	NA	NA	NA	NA	NA	NA	NA	NA	NA	NA	NA	NA	NA	NA	NA	NA	NA	NA	NA	NA	NA
ENSG00000016490	CLCA1	NA	NA	NA	NA	NA	NA	NA	NA	NA	NA	NA	NA	NA	NA	NA	NA	NA	NA	NA	NA	NA	NA	NA	NA	NA	NA	NA	NA	NA	NA	NA	NA	NA	NA	NA	NA	NA	NA	NA	NA	NA	NA	NA	NA	NA	NA	NA	NA
ENSG00000016602	CLCA4	NA	NA	NA	NA	NA	NA	NA	NA	NA	NA	NA	NA	NA	NA	NA	NA	NA	NA	NA	NA	NA	NA	NA	NA	NA	NA	NA	NA	NA	NA	NA	NA	NA	NA	NA	NA	NA	NA	NA	NA	NA	NA	NA	NA	NA	NA	NA	NA
ENSG00000016864	GLT8D1	0.724468134609734	1.83287222474512e-05	0.919847522814149	0.502543216507273	DOWN	0.3066488743	0.26460514025	0.3740849415	0.3982611326875	0.0207716856249993	0.0869916108624995	0.0420437340500008	0.0241761911874994	0.314315676317202	5.34394589666897	5.45306608072001	5.47317536845036	5.64398269748536	5.07269520170697	5.26494784297743	5.68859804752529	5.29350680719295	5.12854114622496	5.60441546048476	5.48342575670228	4.87407434052691	5.78286021854878	5.41409467096809	5.34171388928354	5.75379193792302	5.39137966355263	5.38052137246069	5.64826387466166	5.34090653047794	5.4756525342811	5.92439095951454	5.29200626212025	5.40504341415796	5.12923327481613	4.97800346762192	4.89083469358778	5.49086577636304	5.22477485099111	5.0349947081081	5.30426074721794	5.4240630624031	5.1309399753216	5.18248179492109
ENSG00000017260	ATP2C1	0.682997798359472	0.332667727056599	0.578013135730284	0.0164882978791608	DOWN	0.0735401024999995	0.16692338675	0.160901940500001	0.1923114119375	0.1615935558125	0.0982365123750002	0.0933832842500002	0.0314094714374993	0.409265234468244	3.69170122132521	4.05472510880849	3.51399859009168	4.0290825483436	3.99062110695847	3.45712390839704	3.94151816947525	4.07426721695918	3.4916361455407	4.00099956962464	3.81136876486782	3.42685631902891	4.21389196603186	4.29078186590045	4.17124309330272	3.61331074826171	3.69716015795311	3.69445593437665	3.74959645857284	3.82270495252028	3.6565308027928	4.03599104987663	3.72499199619415	4.05872985063129	3.50717311087534	3.78769394858409	3.81136876486782	3.67462187491727	3.938972535557	3.56692378518533	3.39067853133842	3.47854969651436	3.94426822174263	3.3124527069739
ENSG00000017427	IGF1	0.0275015488958082	0.828530110385516	0.911125156850216	0.00979004305131546	UP	0.3596096526	0.0157399540624996	0.1005567566	0.1430324435625	1.39372829675	1.26196789025	0.3438696985375	0.0424756869624999	1.21734842148703	0.0267596112421035	0.380291098955292	0	0.510178085446751	0.10363325456894	1.87235648273854	1.30765371152817	0	1.26851051806653	0.790539770282222	2.08776430690242	1.86365335888806	1.34426012180564	1.37779057576336	2.7771306417303	1.64825444827272	0	0.140384575762492	1.46101624972538	0.0458436057369176	0	1.90091015783123	2.33242481930055	0.767414663150209	0.514508649625619	0	0.228826327398796	0.419763376998503	0	0	2.15841403000402	2.26632627494876	3.6727683492667	3.11745216515207
ENSG00000017483	SLC38A5	0.478928224755588	0.153407710681135	0.862981932964575	0.624931949107051	DOWN	0.131437844400001	0.0566613318124998	0.2423365731	0.2623322443125	0.36369638975	0.155601542325	0.0747765125875008	0.0199956712125	0.914204133737582	5.25404226702532	5.01515932261525	5.44058746727662	3.81170023737169	3.68782980145755	3.7416224488993	3.5916870111134	4.25232744200312	3.89825729002619	3.7412164895638	3.38413122981436	3.40786954671441	3.57604508318205	3.84181204304066	4.1557888466003	2.02763330016082	2.9643337048443	3.26077241124428	4.98598153742501	4.83497817104507	4.81294847891498	3.75812581863133	4.89812228915955	3.98258636930365	4.77727393130762	4.36697467600815	4.70187833436033	3.92177631753382	3.51419183131416	4.46653695819532	3.49123764947468	4.12969293775521	4.97855646956211	3.58639777674493
ENSG00000017797	RALBP1	0.392899445122684	0.307170055029271	0.983614814887661	0.4385960652728	DOWN	0.1471433242	0.1659718948125	0.0495046225999998	0.0729539951250002	0.0588957280000004	0.0542749260874995	0.0188285706124995	0.0234493725250005	0.407071757569081	4.52319092100836	4.90331387694918	4.94133925437011	4.36393788135992	4.65040876739771	4.34944904927573	4.59744911984228	4.94301557213708	4.56957270723174	4.10944454485502	4.53779082435015	4.24153924855553	4.60353641980343	4.7408220893219	4.56506469013536	5.06520897740285	4.97915697984009	4.78288881541017	4.66768310135832	4.92873395770144	4.40138655590506	4.60301347596989	3.94677431090427	4.95066122838964	4.66928035559069	4.79103908051845	4.59340428189187	4.83847484186137	5.09159743755759	5.14096030237637	4.60927950871129	4.58855712677057	4.47668819903433	4.43073585178387
ENSG00000018189	RUFY3	0.697587185156569	0.000767960483695643	0.516283031216544	0.120960087909258	DOWN	0.3976977366	0.384310786625	0.7915741908	0.211849075	0.228327731375	0.33801043445	0.0133869499750001	0.5797251158	0.541356239603988	3.04288699400992	2.87191003202732	2.55346504814614	3.89243567739993	3.12427514336671	2.82603806135845	3.95179238254732	3.54335478831818	2.57324167290655	4.01143009595772	3.88910703751262	3.10741350780094	3.66671180734909	3.6650580663993	2.95905526351355	3.89487819296582	3.62494264864808	2.77027238926597	3.69445593437665	3.67811785560512	3.30806070073304	3.47292007779029	2.89295549461525	3.34861869861384	3.27619167696935	3.00900082861215	2.63861197303072	4.09083926524202	2.71884284470504	2.99402248861572	3.09996778616496	3.25035877038874	3.6760364780193	3.87826214187797
ENSG00000018236	CNTN1	NA	NA	NA	NA	NA	NA	NA	NA	NA	NA	NA	NA	NA	NA	NA	NA	NA	NA	NA	NA	NA	NA	NA	NA	NA	NA	NA	NA	NA	NA	NA	NA	NA	NA	NA	NA	NA	NA	NA	NA	NA	NA	NA	NA	NA	NA	NA	NA
ENSG00000018280	SLC11A1	NA	NA	NA	NA	NA	NA	NA	NA	NA	NA	NA	NA	NA	NA	NA	NA	NA	NA	NA	NA	NA	NA	NA	NA	NA	NA	NA	NA	NA	NA	NA	NA	NA	NA	NA	NA	NA	NA	NA	NA	NA	NA	NA	NA	NA	NA	NA	NA
ENSG00000018408	WWTR1	0.136596115602767	0.0797216533794091	0.770764996418609	0.490663443548652	DOWN	0.1775800599	0.0719201833750001	0.459704279699999	0.2971515824375	0.3176565289375	0.374549349674999	0.105659876525	0.162552697262499	0.839933899646223	5.84964067679087	6.13539836045208	5.87225529834157	5.04145571539849	5.94876476038043	5.39366367314437	5.42108431286508	5.33782222904274	5.08665762865651	3.71105559292339	5.3601120381514	5.49179954915463	4.53092188445465	4.50439909456328	5.15676480330648	5.67533578330466	5.37465714674078	6.04364151054158	6.31997884556195	6.09763737370759	5.98473862291345	5.10490304515418	4.3041894070625	5.88458836454075	6.57410144985233	6.4514651464767	6.61651317533622	5.15333501191515	5.64316738818507	6.44823286976059	5.12046495755711	5.14157493960629	5.14636572174349	5.69590132969432
ENSG00000018510	AGPS	0.062888974731365	0.391372988880964	0.554692115168657	0.77818813713841	UP	0.0517101382999998	0.188667490625	0.2490537433	0.447541678125	0.0727741031875002	0.6324121722875	0.136957352325001	0.198487934825	0.755789163568533	3.18798936035944	2.77856140144561	3.58981671603023	3.88080634751236	3.59898903859956	3.43641879058972	2.33379803832498	2.80690442569061	3.34085103384282	2.10002779368954	3.36280713547142	3.75346136548819	2.79470893462571	3.40434120184335	2.69292265742649	3.67237464003313	2.66216022296864	3.72726386846306	3.65802808510733	3.29759417244838	3.13009016131037	2.94737342017678	2.41940452066795	3.33852707677467	3.40398219289061	3.89000661068669	3.07255407407824	3.42128809667476	2.66250686240499	3.80900861433933	3.2440717130943	3.18870695719014	3.0128725205782	3.57464673687913
ENSG00000018607	ZNF806	NA	NA	NA	NA	NA	NA	NA	NA	NA	NA	NA	NA	NA	NA	NA	NA	NA	NA	NA	NA	NA	NA	NA	NA	NA	NA	NA	NA	NA	NA	NA	NA	NA	NA	NA	NA	NA	NA	NA	NA	NA	NA	NA	NA	NA	NA	NA	NA
ENSG00000018610	CXorf56	0.600369563945589	0.822583576485276	0.667981327681985	0.417172189133394	DOWN	0.1224361612	0.1085989138125	0.3346611989	0.0224950062499998	0.103738451125	0.2395805066375	0.0138372473874999	0.31216619265	0.654754085012488	2.04191334343808	2.53595940425787	2.47803128336993	2.77382017560354	2.26701960143139	2.07561905337071	2.25704489167329	1.50319180345401	2.10102249681302	2.83913913917838	2.36701631649182	1.79040574472301	2.04017535479779	2.41318228776131	2.93595294696732	2.4792558869613	2.18977767432994	1.53145118809179	1.9812615821415	2.0867908850293	2.79027694863327	2.6229884277749	2.22175613774549	1.83275383757455	2.15685126125002	2.24389281514872	1.68997810836272	2.06566214915845	2.20516372002894	0.686008517688291	2.40088828811172	1.98840657197819	2.06023432844088	2.12428225463592
ENSG00000018625	ATP1A2	NA	NA	NA	NA	NA	NA	NA	NA	NA	NA	NA	NA	NA	NA	NA	NA	NA	NA	NA	NA	NA	NA	NA	NA	NA	NA	NA	NA	NA	NA	NA	NA	NA	NA	NA	NA	NA	NA	NA	NA	NA	NA	NA	NA	NA	NA	NA	NA
ENSG00000018699	TTC27	0.502332531581944	0.822583576485276	0.552579828170008	0.0250095289185911	DOWN	0.1742158399	0.0489135691875	0.1798922508	0.0567057919999998	0.1141076188125	0.2140505691	0.1253022707125	0.1231864588	0.521896031086631	2.16972374994387	2.20139240667411	2.71455104072438	1.68435650576122	1.684046355021	2.0722198405344	2.538510801254	2.06762114504138	1.64895448879405	2.26858013218159	1.72268106752944	1.4892670487736	2.57900028286499	2.17602657973023	2.32980417467813	2.09738156518517	2.43316713937816	1.71059266486	2.25765961532614	1.95712840773993	2.32144665381634	2.34995637987195	2.27054596251675	2.1451570882864	1.96548879045807	2.1408843753095	2.0415882259864	2.46961835075372	1.98462422728103	2.10777257977907	2.13996192291728	1.68784282644221	1.92130734557255	1.44771193506808
ENSG00000018869	ZNF582	0.980522993349507	0.642478256172244	0.672016534442922	0.0914718765622308	UP	0.5321350076	0.00880610131250004	0.4765828922	0.260153197875	0.089433057875	0.3028402416625	0.5233289062875	0.216429694325	0.696178673073328	0.60748129768575	0.761717918785712	1.31459686639519	0.710231474432132	1.07277702599481	2.31714368453945	0.211782923313598	1.22897765933234	2.06526199592457	1.84888417625801	1.81295217039381	0.717279910818568	0.670261967353635	1.00101428801623	1.85945359084078	1.54039568112364	1.49574455027507	0.567993543182746	0	1.72623425935739	1.97326283350634	0.705503294736022	1.9803461330481	0.731925022616481	0.668794616537545	0.868675696494	0.988942213250384	1.57566784007979	1.91191362847482	0.768972551922943	1.36464968282985	0.543737156327121	0.507080340328069	0.805756783563479
ENSG00000019102	VSIG2	NA	NA	NA	NA	NA	NA	NA	NA	NA	NA	NA	NA	NA	NA	NA	NA	NA	NA	NA	NA	NA	NA	NA	NA	NA	NA	NA	NA	NA	NA	NA	NA	NA	NA	NA	NA	NA	NA	NA	NA	NA	NA	NA	NA	NA	NA	NA	NA
ENSG00000019144	PHLDB1	0.670701604133559	0.39327577901238	0.809161630917699	0.54913804817066	UP	0.0114408767	0.147923528750001	0.0410102573	0.183317942375	0.0883328111250004	0.0712760907499996	0.136482652050001	0.142307685075	0.374026432249092	5.30344395125445	5.15749510378778	5.08404308028427	5.31696199255378	5.32308903184704	5.65752414350837	5.17361076023544	5.62315198296409	4.93459638397626	4.88614743536512	5.19726838040642	5.23427288942174	5.4641140631917	5.31627972130425	5.54726594608709	5.49332220154305	5.40916717049332	5.24852739214375	5.16207099126791	5.52799074498929	5.06948434583715	5.30868217640539	4.8469783951471	5.28257716472849	5.8381118310169	5.66553478656084	5.6821748795534	5.79206099286686	5.7859798530007	5.58795780769047	5.42324610166019	5.22759506227246	5.42176503366725	5.84274830504095
ENSG00000019169	MARCO	NA	NA	NA	NA	NA	NA	NA	NA	NA	NA	NA	NA	NA	NA	NA	NA	NA	NA	NA	NA	NA	NA	NA	NA	NA	NA	NA	NA	NA	NA	NA	NA	NA	NA	NA	NA	NA	NA	NA	NA	NA	NA	NA	NA	NA	NA	NA	NA
ENSG00000019186	CYP24A1	NA	NA	NA	NA	NA	NA	NA	NA	NA	NA	NA	NA	NA	NA	NA	NA	NA	NA	NA	NA	NA	NA	NA	NA	NA	NA	NA	NA	NA	NA	NA	NA	NA	NA	NA	NA	NA	NA	NA	NA	NA	NA	NA	NA	NA	NA	NA	NA
ENSG00000019485	PRDM11	0.478937514932358	0.905394331816659	0.576051345385743	0.0670107328031915	UP	0.1746515958	0.2456496065625	0.2885272314	0.2178479575	0.0870008809999998	0.1730748675375	0.0709980107625001	0.0706792739	0.543777592803393	1.87876807926368	1.13667731277711	0.937503836056803	1.21657072024101	0.711646860266033	1.84072858478358	1.37112647181685	1.26521517982794	1.79863834727512	1.48241840827473	1.78085518649001	1.34948472051674	0.665572020957242	1.24035672292408	0.788080359970829	1.54417723839418	1.90505268966721	1.33875226027313	0.7778132694237	1.38075416656911	1.59587336662027	1.35798361172969	1.62026476819162	1.48487580269408	0.874216926906379	0.757209185898482	1.76437020600107	0.861438391036852	1.97856900052565	2.01704975928746	2.4467184138698	0.745053476725914	1.39627274858432	1.46694872041212
ENSG00000019505	SYT13	NA	NA	NA	NA	NA	NA	NA	NA	NA	NA	NA	NA	NA	NA	NA	NA	NA	NA	NA	NA	NA	NA	NA	NA	NA	NA	NA	NA	NA	NA	NA	NA	NA	NA	NA	NA	NA	NA	NA	NA	NA	NA	NA	NA	NA	NA	NA	NA
ENSG00000019549	SNAI2	0.0575870298882737	2.85631304100253e-10	0.730827994157144	0.0434819657178539	UP	0.857275058	0.638278702125	0.9348405698	0.80916289925	0.635612223937501	0.5422935386125	0.218996355875	0.12567767055	0.587043153677512	4.60972087248144	4.64175654014046	4.53909428217581	5.91817102702818	4.89690675910933	5.31696199255378	5.32385391659184	4.53201442781516	4.02151363840893	5.23704430473492	4.71903433701527	4.31592510940696	5.92829435493385	4.61710410028401	4.33399756262959	6.03229964689386	5.29057950634179	4.81294847891498	5.55570692018917	4.02571678041596	4.126422775366	5.68117025624311	4.62179097283719	5.07424611457102	4.8826712164379	4.22367011688149	4.60972087248144	4.90894709666762	3.93655549693044	3.57864324842725	6.05285509828648	5.48424238488724	4.35932619956019	5.93497895068546
ENSG00000019582	CD74	0.00206637039231107	1.33292544831907e-10	0.00103977910595537	3.42567648770721e-06	UP	1.3453544142	0.381126007937501	0.1418157334	0.3100587983125	1.8435905099375	2.9760619811125	0.964228406262499	0.1682430649125	1.23365068912438	1.95038571774647	2.56898687945848	1.27034044244839	1.71059266486	2.38075587124768	1.65112218440609	4.47533498263397	5.46903092562802	4.29211849780136	1.98431565120267	3.07531199411686	2.14449632563827	0.650157422392141	3.8928289804792	1.74743685484388	1.63543821187583	3.23192412429973	2.46119889649853	1.02794995791767	2.73513220701686	1.86300075221361	1.56954194284709	2.6102367451712	1.59911537550098	1.01692964892728	2.57938025321762	1.53987232119867	2.15654755845544	3.08714993507274	1.0266497702152	5.06446698603837	6.04827729230362	6.08577991264077	5.38588894187214
ENSG00000019991	HGF	NA	NA	NA	NA	NA	NA	NA	NA	NA	NA	NA	NA	NA	NA	NA	NA	NA	NA	NA	NA	NA	NA	NA	NA	NA	NA	NA	NA	NA	NA	NA	NA	NA	NA	NA	NA	NA	NA	NA	NA	NA	NA	NA	NA	NA	NA	NA	NA
ENSG00000019995	ZRANB1	0.782627792063164	1.67550946606419e-06	0.462580029879465	0.543894303884285	UP	0.123906758	0.368190499375	0.2646683811	0.455254702625	0.1917553130625	0.1380578932125	0.244283741375001	0.190586321525	0.249539306768094	2.76198367951805	2.6350085665188	2.56801806888408	2.76714054380296	2.91888913768289	2.81365519528074	2.95399725485798	2.71421685372605	2.91748781177648	3.40140136500589	2.9580898188086	2.47291749160988	2.8778822090871	2.61880025205239	2.31504806654479	2.82646871886311	2.90832499394135	2.49566640977169	2.6739360077524	2.7646784837328	2.88151028666537	2.92104122673414	2.79263111988664	2.50560708614251	3.05128023190614	2.80531208275612	2.72904579927622	2.75489621585079	2.6350085665188	2.64438749200304	2.81077820933313	2.34297128497491	2.33897729895646	3.16629523622886
ENSG00000020129	NCDN	0.609474064065865	0.00331299898928516	0.637913053141666	0.351348299088396	UP	0.1745620825	0.253369545375	0.3222687219	0.369756008875	0.193358688062499	0.1620385121625	0.0788074628749991	0.0474872869749996	0.504768571178012	4.17809612538081	3.91512941447755	3.84725099378681	4.25153193498644	4.48327437055773	4.25039014830867	3.46062160336022	4.16705224355263	4.28683722838073	4.11029923060429	4.25740822451482	4.69787981254132	4.15275472900143	4.29724638164666	4.5850809864338	4.09882384934002	4.35784423580146	4.4943948083004	3.87403006322639	3.99062110695847	3.94190337336577	3.65488395580439	3.52487234354369	4.14711410530183	3.89000661068669	3.94514144426174	4.20907082076786	3.70744918487534	4.18552839308964	4.14126236697671	4.28866543307902	4.30928562599244	4.76551781418098	4.4298809575094
ENSG00000020181	ADGRA2	0.548812065562208	0.260417622709727	0.739100306038399	0.707889738497626	DOWN	0.0134609875000002	0.0807728550000002	0.0208617749000002	0.169605674125	0.1308943231875	0.2123263549125	0.0673118675	0.148743899225	0.611185834729845	4.3023073795218	4.1997912433742	4.00228534611909	5.23782221537641	5.41484893521127	5.35532232695206	5.60441546048476	5.85848154642281	5.51625458400141	4.99398120398628	5.32448550077569	5.59166661605337	5.18185690527657	5.22609015813621	5.18309094979672	5.31344495246077	5.18379663673884	5.29127931584806	5.41409467096809	5.32223206922524	4.9773192051378	4.84804213456673	4.6272525574674	4.82275392143357	5.15195971657127	5.02249931423693	5.13297701292758	5.68483332688192	5.41867003754681	5.65119090204913	5.64316738818507	5.56736586362712	5.5366251590054	5.43131347270214
ENSG00000020219	CCT8L1P	NA	NA	NA	NA	NA	NA	NA	NA	NA	NA	NA	NA	NA	NA	NA	NA	NA	NA	NA	NA	NA	NA	NA	NA	NA	NA	NA	NA	NA	NA	NA	NA	NA	NA	NA	NA	NA	NA	NA	NA	NA	NA	NA	NA	NA	NA	NA	NA
ENSG00000020256	ZFP64	0.163101637541192	0.0117369033875955	0.802559850387186	0.358338726636929	DOWN	0.0541346827	0.2042451598125	0.2670212089	0.3054356245	0.3745907123125	0.1546252854	0.1501104771125	0.0384144156000006	0.437506599845445	2.41745990304458	2.95636866868736	2.52529410400455	2.67459784465382	3.53294665213244	3.13047392186944	3.23737147912687	3.0555401784406	2.4417040316643	2.86835791197952	2.95936766646605	3.3520772804607	3.20504392465124	2.7484716370173	1.99514834951213	3.23335196618092	2.98920827868808	2.85541249234495	3.1456495932313	2.92924077976335	2.67491129299526	2.82070947022601	2.99631107468452	3.19089781960122	3.08431251745112	3.35245491261631	2.64829613634358	3.18646432281227	2.89475589489088	2.388891343403	3.03481599086966	2.67287085487049	2.21849645685099	2.92779405928802
ENSG00000020426	MNAT1	0.105759984518209	0.266280831398756	0.705224308537465	0.0242011004177807	DOWN	0.2468435994	0.19881488775	0.3554989631	0.0687133370000002	0.587720477625	0.348963563175	0.0480287116500002	0.286785626099999	0.869023709090505	4.38999257375829	4.27847855129424	3.58326020330644	3.89741581743342	3.78017995419766	4.15275472900143	3.35743720699895	2.88006466138969	3.30535797213575	3.04288699400992	3.3566450818742	2.46645841178028	4.09083926524202	3.13256412523376	2.6024928550112	4.41718520335796	4.30673433445422	3.72395293213966	3.82769456140183	3.96751084512863	4.55299782252371	4.54265474826534	4.39537435994152	3.97677312969968	3.54374734329986	2.4903172515918	3.81815561055988	3.67639772429272	3.72994623802068	3.0490582638167	3.21041227411908	3.08496009273097	2.57720337116276	2.74336323109378
ENSG00000020577	SAMD4A	0.876766881569831	1.52824351989565e-15	0.951437809618008	0.485254834693756	UP	1.6365497839	1.5841091140625	1.712075878	1.5269779005625	0.100906980375	0.0317503272249997	0.0524406698375004	0.1850979774375	0.814335519523519	3.09683161130728	5.00784323674749	4.88894257147342	3.83210478750274	5.97118261397471	4.9196993545136	4.10005481163066	6.0344408521651	5.54726594608709	3.19089781960122	5.2318771042131	5.40417243368694	3.53918494405695	4.42258299500866	5.48102673492062	4.03639436499696	5.01392949673424	5.57869514778095	4.46322297603193	5.98696415837911	5.0713409845938	3.08396836766167	4.00442550441078	5.26132246604415	3.36038746850919	5.85154814067159	5.77013347111667	4.16451772159771	5.70826861404618	6.06572503378221	4.52388577218114	5.96597521826446	6.23191128602654	4.38156631097514
ENSG00000020633	RUNX3	NA	NA	NA	NA	NA	NA	NA	NA	NA	NA	NA	NA	NA	NA	NA	NA	NA	NA	NA	NA	NA	NA	NA	NA	NA	NA	NA	NA	NA	NA	NA	NA	NA	NA	NA	NA	NA	NA	NA	NA	NA	NA	NA	NA	NA	NA	NA	NA
ENSG00000020922	MRE11	0.735507397100836	0.692565143875147	0.617067987395902	0.348935349498898	DOWN	0.1731618301	0.0625029489375	0.1122347772	0.056073467	0.0728509561249999	0.3311220671125	0.1106588811625	0.0561613102	0.600204242403343	2.00987628805553	1.69660790672563	2.29273727299461	1.76400952257051	1.10661797168085	1.47170322397402	1.35311625402167	1.21126504443968	1.48643447908138	1.99356930291931	1.62855386824327	2.22105258004441	1.84455882133256	1.96453533801913	1.44254147515323	1.59555470440213	1.60834843451406	2.32864065708872	1.80623191774079	1.71959282431759	2.59905909993672	1.21219105918051	1.62920093064795	1.18883294529897	1.98627849249885	1.92515680948191	1.84794839203581	2.42556078523574	1.76944975744584	2.2343446985979	1.93180770029412	0.926753204985877	0.72766691998786	0.890789526801132
ENSG00000021300	PLEKHB1	NA	NA	NA	NA	NA	NA	NA	NA	NA	NA	NA	NA	NA	NA	NA	NA	NA	NA	NA	NA	NA	NA	NA	NA	NA	NA	NA	NA	NA	NA	NA	NA	NA	NA	NA	NA	NA	NA	NA	NA	NA	NA	NA	NA	NA	NA	NA	NA
ENSG00000021355	SERPINB1	0.483645714347466	0.759901270651744	0.853249978136572	0.532564224851942	UP	0.0553795008	0.1083916324375	0.0639235099	0.0629711760625002	0.0529186875624998	0.1099001118375	0.0530121316374998	0.000952333837499708	0.535455534145608	2.91781064902424	2.85739990635555	3.01495637079744	3.79864775766664	3.65531384507003	3.22278979143742	2.68541983592439	3.17875015200613	2.94199827282399	3.458264947526	3.30986660266613	2.93206985953577	3.06740700627937	3.20901060627185	3.1185040783301	2.47057968828713	2.33206555866381	2.49847555297507	2.58265553571909	3.17941400377897	3.43236496948404	3.23591468870517	3.20604788848661	3.31176901883559	2.64171317337447	2.93842881278036	3.32005342693635	2.8957931131773	2.4417040316643	2.60046011586265	3.1699048097358	3.05586743860735	3.70040973282161	2.26824875851124
ENSG00000021461	CYP3A43	NA	NA	NA	NA	NA	NA	NA	NA	NA	NA	NA	NA	NA	NA	NA	NA	NA	NA	NA	NA	NA	NA	NA	NA	NA	NA	NA	NA	NA	NA	NA	NA	NA	NA	NA	NA	NA	NA	NA	NA	NA	NA	NA	NA	NA	NA	NA	NA
ENSG00000021488	SLC7A9	NA	NA	NA	NA	NA	NA	NA	NA	NA	NA	NA	NA	NA	NA	NA	NA	NA	NA	NA	NA	NA	NA	NA	NA	NA	NA	NA	NA	NA	NA	NA	NA	NA	NA	NA	NA	NA	NA	NA	NA	NA	NA	NA	NA	NA	NA	NA	NA
ENSG00000021574	SPAST	0.621593059171453	0.178584544197002	0.982498486478415	0.362747181953598	DOWN	0.2573361994	0.1366501369375	0.2110641769	0.1572426875	0.00299519168749995	0.0698597647500001	0.1206860624625	0.0538214894	0.509585938167038	1.98445667015859	1.75931134830421	1.86946095472322	1.72531408945635	1.04584785196522	1.95936852256481	2.26275832527223	2.13571035937046	2.04408163611094	1.34887428182967	1.72502147492338	1.73541540424788	1.96967135478397	1.65176189871593	1.62760356090605	1.64197257656831	1.65457597327258	1.03084538708687	1.80459971789734	1.47927603778469	1.80429915946589	1.6794793199627	1.24009141954662	1.94540475769931	1.91093154265411	1.38604308368722	0.790947769417669	1.40953329243283	1.08658973354887	0.819522020301703	1.92062791358363	2.17079457962089	1.31260966188135	2.20641889737291
ENSG00000021645	NRXN3	NA	NA	NA	NA	NA	NA	NA	NA	NA	NA	NA	NA	NA	NA	NA	NA	NA	NA	NA	NA	NA	NA	NA	NA	NA	NA	NA	NA	NA	NA	NA	NA	NA	NA	NA	NA	NA	NA	NA	NA	NA	NA	NA	NA	NA	NA	NA	NA
ENSG00000021762	OSBPL5	0.758190357221838	0.00188927610223311	0.757570101928405	0.150595485342667	UP	0.1093351898	0.414462168125	0.2695644513	0.3884846064375	0.128664075187499	0.0575427479999995	0.305126978324999	0.1189201551375	0.456159920432634	4.30330269723205	4.55506744716571	4.26311279533667	4.49668247166203	4.62889431190433	4.21220835057093	4.57722801043276	4.83787814841258	4.01437864181297	4.40094845022035	3.83453143551768	3.93122818880177	4.76066550077126	3.91241413102249	4.01692011685559	4.57462310137318	4.43551621567037	3.7837531053471	4.06843005481396	4.64623389932482	4.19616704422972	4.26001305809967	3.95749819798183	4.78458058933919	4.7957090131567	4.3121119858299	4.46823315204744	4.31075559353541	4.33486031858534	4.18213104182976	4.55953399355763	4.38799734255714	4.89517848522574	5.11976932670551
ENSG00000021776	AQR	0.339744942699991	0.926696310435269	0.970199791243906	0.21053997351212	DOWN	0.0338977386999999	0.0884910295625001	0.0637233999	0.0167295398125	0.0666404550624999	0.1420353632375	0.0545932908625002	0.0469938600875	0.618303470316897	1.95650385002058	1.89901890107401	1.68997810836272	2.04017535479779	1.88289037418157	1.50063744153448	1.65395976681617	1.36326851533052	2.20733251548192	1.92094592773456	1.45294591905466	1.84512244980986	1.73040510960531	2.54823156436373	2.38462902207049	2.17405985179501	1.66118776814098	1.62063025905317	2.2512594716576	1.83664007604628	1.80928798717802	2.047641402134	2.68254566098539	1.98939032498089	2.45104637519047	1.87429532827367	2.54986793866942	1.73282627099825	2.41882182562539	1.72471377544403	1.9803461330481	1.97529644915057	1.96031291810515	0.859818942441837
ENSG00000021826	CPS1	0.919779974353018	0.723426055986754	0.766064306913996	0.0865578627312744	DOWN	0.1075188179	0.2039669410625	0.2831176665	0.106916872375	0.0338787042499999	0.1124274841625	0.0964481231625001	0.176200794125	0.617459906563355	1.41283008327095	1.04202180518762	0.565420474257612	1.06365331697515	1.24815219423954	1.09120807543963	0.97085652783736	0.722390205323362	0.362285187360756	0.869364924189027	2.21353302835324	1.22498626942556	1.56978612366089	1.02534402749854	1.16694323166882	0.754037187760261	1.33695947212272	1.3329966089913	1.10990434483764	1.0242168762818	0.68012403114458	1.83031672509548	1.47480851291456	2.0003300480952	1.89812495022218	0.943900407431894	1.07580595247675	1.3588584999831	0.731218029958689	0.506456105770402	1.15479465192503	1.01244897339269	1.0682209945558	1.36495740488058
ENSG00000021852	C8B	NA	NA	NA	NA	NA	NA	NA	NA	NA	NA	NA	NA	NA	NA	NA	NA	NA	NA	NA	NA	NA	NA	NA	NA	NA	NA	NA	NA	NA	NA	NA	NA	NA	NA	NA	NA	NA	NA	NA	NA	NA	NA	NA	NA	NA	NA	NA	NA
ENSG00000022267	FHL1	0.0949368642685824	0.00105447791945246	0.803856078616233	0.0207729097503677	DOWN	0.6518489499	0.289803311625001	0.424334095599999	0.3100735135625	0.4271123996875	0.674897455925001	0.362045638274999	0.114260582037499	0.980648493128061	6.47683496686644	5.96926217797745	6.32406629338991	8.77980646720474	8.40093122987743	8.46736950969061	9.49995055608433	9.03833241917227	9.04738095514927	7.97695147041587	8.23329910881868	7.8315112751557	8.33327006452364	7.55136708486445	7.78453179223122	8.84914706493287	7.7926718685876	8.06658415201777	8.18233012501767	7.66777533755729	7.71916625829106	7.97695147041587	6.55142402721011	8.00750619838054	7.86940533095231	7.33933981449168	7.83954848899845	9.16717407329683	8.04892903569489	7.78081576288383	8.24905860172051	7.52439042339965	7.0522192998795	7.78081576288383
ENSG00000022277	RTF2	0.0189642835713414	0.0298817773107261	0.661868335282951	0.000803146226167295	DOWN	0.121417913	0.0353688651250001	0.221782816499999	0.1816102165	0.242674515812499	0.2885509636875	0.086049047875	0.0401725999999991	0.297065241921947	5.61615207282763	5.48508301902939	5.28607695493187	5.45475657421632	5.37465714674078	5.44693669157509	5.55952172785005	5.31627972130425	5.49256465038094	5.76749228626513	5.57168850609498	5.21144772714201	5.44381659784847	5.39137966355263	5.56226497165968	5.64227174026655	5.56226497165968	5.51803679027891	5.46155217050601	5.50847640554226	5.37545372884539	5.81552626494404	5.99494227570897	5.65837947607161	5.54726594608709	5.28832892223584	5.22759506227246	5.51803679027891	5.11911235764149	4.82980839179902	5.45475657421632	5.06778505778175	5.00911651260614	4.6422470206409
ENSG00000022355	GABRA1	NA	NA	NA	NA	NA	NA	NA	NA	NA	NA	NA	NA	NA	NA	NA	NA	NA	NA	NA	NA	NA	NA	NA	NA	NA	NA	NA	NA	NA	NA	NA	NA	NA	NA	NA	NA	NA	NA	NA	NA	NA	NA	NA	NA	NA	NA	NA	NA
ENSG00000022556	NLRP2	NA	NA	NA	NA	NA	NA	NA	NA	NA	NA	NA	NA	NA	NA	NA	NA	NA	NA	NA	NA	NA	NA	NA	NA	NA	NA	NA	NA	NA	NA	NA	NA	NA	NA	NA	NA	NA	NA	NA	NA	NA	NA	NA	NA	NA	NA	NA	NA
ENSG00000022567	SLC45A4	0.579451257393421	0.384758736264574	0.567306241980683	0.136358819440199	UP	0.0985605458000001	0.1157472861875	0.2398828775	0.236276124625	0.0342744816874998	0.22757668845	0.0171867403875001	0.0036067528749999	0.585974843369195	1.73222602739424	1.23398805709467	1.90253689692021	1.38956284074551	1.10154000033473	1.33783194282544	0.986057699540726	1.31368941064452	2.31555090352553	0.677328925295181	1.21570356312731	1.31906049841702	1.55384412496077	1.93081196280882	1.02534402749854	1.70880787488018	1.32243394824629	0.723382450022102	1.15595378136521	1.28912917191742	1.31459686639519	1.17343457942101	1.21126504443968	1.08632355678498	0.928898037484573	1.69690210474824	1.41612944191256	0.753817307905287	0.730073366902046	2.0180029802483	1.83664007604628	2.52030215191957	0.482779164269726	1.66283037437254
ENSG00000022840	RNF10	0.938900176879318	0.536671658831171	0.804209205297229	0.760642653228009	DOWN	0.0173648546999994	0.0728275352500001	0.1371934794	0.0213752694374998	0.0918675271875005	0.1221639022	0.0554626805500007	0.1158182099625	0.360283533494043	4.79724828480121	4.80694449819515	5.22684084315487	4.95731093921904	5.08404308028427	4.99634072360949	5.66553478656084	5.36300949690364	5.06715702720222	5.23427288942174	5.51119012107888	5.16348611421969	5.10798583855732	5.60822581564597	5.68948593744956	4.99688192019065	5.02182187589458	4.71277744971193	5.44693669157509	5.03310287070706	5.12981362503272	4.84236533363131	5.21144772714201	4.60082467817366	5.35922099896137	4.87693222240123	4.50534534659544	5.41242214192487	5.12981362503272	5.35617307132134	5.6386397232595	5.31777802471651	5.56226497165968	4.9179993794263
ENSG00000022976	ZNF839	0.890955720059024	0.00227837754382014	0.822694288562634	0.617630056989407	UP	0.1510950092	0.3397875595625	0.3207603595	0.33909235125	0.1266611563125	0.0436994023000001	0.188692550362501	0.0183319917500002	0.45557998905557	2.78152923536503	2.81806467590795	3.08431251745112	3.774880195811	3.4111344203985	3.12357233889965	3.40928054289549	2.63223046955701	2.70891996633761	3.58440901466232	3.26547000340151	3.29193148069345	2.80599384654326	2.4063385178413	2.63963869337647	3.17978935283819	3.26804004530784	3.37657442283143	3.30616983578398	3.11076433066169	2.75023172482157	3.23192412429973	3.67237464003313	2.96644624545465	2.92711143844327	3.16515142555872	1.93148308907275	3.56890673897355	3.30947575217147	3.48928051331688	2.98544856675593	2.50362788657953	2.69393870604068	3.27328014570962
ENSG00000023041	ZDHHC6	0.653027017789641	0.59970936929962	0.808617354424203	0.448844421104404	DOWN	0.1389264672	0.000125085874999709	0.1223338071	0.00568905549999998	0.260685221375	0.00613902255000021	0.138801381325	0.1166447516	0.509483714589269	3.31388668549361	2.97260717479498	3.4594869671257	3.02600778932877	3.43682471135137	2.89169276033293	3.4024326523289	3.89000661068669	3.16917332492197	2.91219896145223	3.97033565903581	2.81218176925809	3.38062068931121	3.36617169530031	2.78428030114881	3.55301895481626	3.29917977722333	2.88114817352518	2.89017706483227	3.25709831719021	3.00860469123241	3.42093505515947	3.42360683274191	3.49711988764687	2.92144660298459	2.45411321437969	3.01530578299761	2.47674146893259	2.61678657694042	2.55513399766823	3.16629523622886	2.13401461354962	2.93560168924861	2.38042888236549
ENSG00000023171	GRAMD1B	0.231325885266127	0.0009117343528606	0.783626209893748	0.0611827873066505	DOWN	0.7029126713	0.66494289075	0.6292647029	0.21506753125	0.4881168948125	0.1118895037125	0.0379697805500003	0.41419717165	1.0517076575712	3.5650329269636	2.41525139937518	2.73339420400501	1.9749382157937	1.72396364038283	1.28260511978638	2.84163248753227	1.60453089959926	2.41181007545367	2.42116683864294	0.73713338648804	0.535428474246695	1.01823169109814	0.216390594752813	0.327473127311517	2.12652858316323	1.06766050432863	1.89750949997412	1.9438443836506	1.7108808893565	1.18852281591185	2.78322994862772	2.23266654172606	2.05825657633982	2.59428371573994	2.33994097337895	2.78748466466155	2.54921877354436	2.74056204677067	2.30297553620337	1.54982624468416	0.367132486397967	2.24832349932597	1.83123403397261
ENSG00000023191	RNH1	0.243725953356062	0.000290704164147467	0.504193378580331	0.850350751135536	UP	0.0515897525	0.16556555625	0.0296264572000009	0.3031315398125	0.0957985267500003	0.2553278056125	0.11397580375	0.273505082612499	0.345701202082313	8.33327006452364	8.30450529394656	8.20780821303129	8.5394956541999	8.30966051592134	8.5201349185136	8.23974763766566	8.24905860172051	8.18720097158311	8.33873402592729	8.05773565237637	8.49650851839367	8.35015703531329	8.50293577868543	8.20185789839937	8.13781891132472	8.0712577737291	7.9985053235236	8.16337699820479	8.07580638517689	7.9909577504082	8.05363134081367	8.39523705519563	7.96881198573524	8.16337699820479	8.04400801435826	8.3275833026444	8.45555263367436	8.24905860172051	8.57952779292478	8.28181552492764	7.9909577504082	7.87353047760123	8.43046376990275
ENSG00000023228	NDUFS1	0.0736493260100134	0.687396070678759	0.741693579057436	0.0157535575492224	DOWN	0.0136389808999997	0.1422650075	0.0724073897000004	0.0528547258125003	0.3109624946875	0.314326405775	0.128626026600001	0.0195526638875001	0.519039702794575	3.89948911258805	4.48619540744511	4.53092188445465	3.667470662782	3.5124545601205	3.87403006322639	3.72039623617552	3.62032315549149	3.67716180554737	3.55464188332261	3.81490896248971	3.44258791891059	3.44954703901393	3.67405501474103	3.45418723380971	4.52742678003044	3.9631356413884	4.05223019112967	4.17470563264592	4.33350623438794	4.06542292893132	4.23391806587603	3.70209168220643	4.28507537015329	4.15669344457479	4.15499270157936	3.7562735291476	3.81695074823346	4.07596600647658	3.33927524913946	3.82270495252028	4.01860858316527	3.27923336506438	2.5531924453813
ENSG00000023287	RB1CC1	0.253185525417145	0.396603940039642	0.666286899245349	0.1868102072222	UP	0.206561627	0.2489986905625	0.2614500878	0.1554148318125	0.3067821285625	0.4552544481125	0.0424370635625002	0.1060352559875	0.739647547507646	2.7598896373082	2.31257565015073	2.21445617218802	3.15740897205368	2.65668592469079	3.12148522081587	2.92104122673414	1.92545326680146	2.63358396268541	1.53489900039376	2.01837430622984	2.84228829192767	2.97696068089381	3.47854969651436	2.16371847015601	3.36038746850919	2.93206985953577	2.8232717333641	1.65740044482859	2.42263857224704	1.63411541832892	2.69868720956061	1.715601288562	2.36836899850797	2.86767837100348	3.03557687927122	1.72847389101089	3.06395613595198	2.43516743436325	2.85404614599131	3.01701654862833	3.32478632017545	2.75656681201433	4.27675389869897
ENSG00000023318	ERP44	0.983357068510972	0.00158612366445817	0.657564980167561	0.0971955519238663	DOWN	0.1796103391	0.316871567	0.1178868433	0.4696343284375	0.0549062454375	0.1595800118	0.1372612279	0.3517474851375	0.420724194163039	3.12654133803037	3.30616983578398	3.47732347173173	3.0809457013571	3.52015932622021	3.30616983578398	3.4394079574302	3.55572531139089	3.64000805556621	3.25517303914845	3.61482376043483	3.36434232617471	3.51281001554142	3.74791078675139	4.04229943051947	3.06357193594049	3.62820188995085	3.6685029780704	3.32230612855958	3.31388668549361	3.4993876958102	3.4378545735611	3.31351246671324	3.34385239797912	3.15441956645218	3.37691692166872	3.12719964102249	3.32331488461566	3.13514146376625	2.42612819547608	3.29341744528529	3.79006603349047	4.08970812333141	2.14262767707257
ENSG00000023330	ALAS1	0.782233461083174	1.03551465005497e-09	0.733536202789086	0.0349581735562133	DOWN	0.7737694066	1.17870318925	0.4131563505	0.6985361071875	0.0737448541249996	0.0458091718375	0.40493378265	0.2853797566875	0.668470312689061	4.3121119858299	5.13422457366901	5.2151093786459	3.98258636930365	4.59890088469794	4.50627681711361	3.60226591304357	5.23344523763671	4.60491600619156	4.35168234598838	5.11130001853616	4.52742678003044	4.24025590399254	5.02441400651303	4.69071567405374	3.9114973598516	4.66573444832442	4.1785271147877	4.34710371450599	4.65936171898116	4.1957364484234	4.46225201491512	5.15940849812556	4.65986825690245	4.06222285885567	4.49809353988109	4.11029923060429	3.76244429156538	4.68723391723209	4.47711093966937	3.89654749371764	5.00330400829296	4.93641927599727	3.53078551939404
ENSG00000023445	BIRC3	0.397956180418727	3.16291044291127e-19	0.658402408002878	0.0563512883801305	DOWN	3.3653637716	3.46888935375	2.860681632	2.5825848400625	0.288693273375	0.6703156474625	0.10352558215	0.2780967919375	1.66298405081945	0.245436192770766	4.98540947956997	4.24532115440898	1.86631383847701	4.22236712936275	3.58326020330644	1.32874501171273	4.41621373946757	4.50832363301251	0.629787037235191	4.26916581718491	3.74751537232281	0.920341406347039	3.71725449235402	4.36217474836241	0.870515935692297	4.17650920486684	3.0809457013571	1.3886038642735	4.44631063536777	3.59273094506988	0.724252346650807	4.07944367474032	3.85238276562508	0.533424189570286	4.20594832631556	2.94737342017678	0.289190857755451	3.93162587682717	3.48339892883701	1.49574455027507	4.55901644891429	4.60632633818246	0.592429096209378
ENSG00000023516	AKAP11	0.987408100639199	0.983330897916137	0.781965313309427	0.240164473212824	DOWN	0.1373034964	0.0769030474374999	0.1542998585	0.1166481404375	0.0520597315	0.1088011866	0.0604004489625003	0.0376517180625	0.359941527199451	1.65840555777975	1.7705854461866	1.57535929944068	1.60292071540173	1.26597413666505	0.872135978402328	0.953280026258743	1.50035959860548	1.23429573047826	0.838388701243219	1.0355795251982	0.988942213250384	1.59826684223025	1.05970536506024	1.50981567992899	1.67918869440061	1.42570666704377	1.86488945968216	1.54572321173784	1.46668112661036	1.29198317660096	1.41962232893995	0.73713338648804	1.59110269496202	1.68662438461614	1.24778393769994	1.25033859486396	1.70880787488018	1.8086841255938	0.969366552732785	1.72336318416484	1.70481562403836	1.42769816898912	1.24180475510052
ENSG00000023572	GLRX2	0.217651500663702	0.64912119962075	0.855473558154777	0.659375668211465	UP	0.1556278088	0.172701495125	0.1171795945	0.0539953565625	0.0892730980624998	0.00901517380000039	0.0170736863249998	0.0631842379374996	0.622861688153313	3.5013492587095	3.63019206512304	3.33147450672432	3.67237464003313	3.66814531463317	4.07643140265561	3.4837712991647	3.538811245608	3.70705718057258	4.35358055300218	4.10306051055026	3.41615606888074	3.45306524471516	3.93608131825489	3.30690580385917	3.25953587291411	3.68699821960185	3.762843709026	3.37657442283143	3.33964085859847	3.87531279733375	4.0018348875176	4.59787252078405	3.55015688514674	3.03167549475696	3.30220984207372	4.01647189099872	3.37726091452745	3.26428880561024	3.64000805556621	3.12463028217447	3.92385833791808	3.55318599304036	3.279961449243
ENSG00000023608	SNAPC1	0.257585038057106	3.42815303958199e-05	0.567306241980683	0.0583264216316719	DOWN	0.1411208322	0.202376364875	0.226225651	0.2207517578125	0.3366128699375	0.392394509425	0.0612555326749997	0.0054738931874998	0.686818136349621	3.25223345436153	3.42543974377779	3.5066245584541	3.32601818608179	3.28926239138343	3.3844675028442	3.90552188323533	3.79006603349047	2.87975307378101	3.68008671589487	3.23266150942354	3.2632676111227	3.52089993674392	3.75854437020668	2.78393487431524	3.29553229219121	3.69962188805186	2.64610094064847	3.6992420617175	3.65122339093359	3.60344489120934	4.23314686134443	4.10900656124843	3.90852241476101	3.04399858510371	3.47292007779029	3.46571045678408	2.68620420016111	3.62534648022395	2.93880172605942	2.16785923620351	2.44804527867447	1.86825329305458	2.5182328269658
ENSG00000023697	DERA	0.620730512187163	0.0559283267927449	0.919847522814149	0.760028423730489	UP	0.0432343978	0.00798604075000009	0.2228200337	0.20830520025	0.00392478868750024	0.0618104833125002	0.03524835705	0.0145148334500003	0.704000296321398	4.24754809901067	4.36925285007171	3.62032315549149	3.21872555924012	3.42468975757744	3.81415895522525	3.68978965368028	3.66884244717604	3.04362831252276	3.77741556779956	3.79257538166783	3.37872874478992	3.93981380552618	3.76970736084199	3.63836885308128	3.62534648022395	3.52487234354369	3.68296153335496	3.94190337336577	4.05145166729765	3.47910480901466	3.53188154810493	4.47354509783871	3.68940174566831	3.76207083638125	3.20536583337602	3.97844259472233	4.15624374503389	4.04277985306427	3.33741940619346	4.24197911751047	2.72700236556458	3.44474626082259	3.91914890479779
ENSG00000023734	STRAP	0.0168796436682597	0.469857900857467	0.605635023929908	3.53690900397399e-05	DOWN	0.0994276468000006	0.148070619437499	0.0849818188000002	0.1102771275	0.1723768931875	0.224616213125	0.0486429726374986	0.0252953086999996	0.314034203083106	5.69323348518537	5.7163094725668	5.66362290977788	5.669917977742	5.33641032543406	5.98066324791187	5.82166650852991	5.67911404702274	5.67163947933915	5.48597386504366	5.57002962657532	5.40916717049332	5.37695057153861	5.5220924273208	5.49485410787949	5.89293807483391	5.67259046452755	5.61013529167744	5.77301835771677	5.5427280160205	5.72938441867175	5.72679876294412	5.7891858514756	5.64924382216824	5.72115967228426	5.47403005810704	5.37695057153861	5.66819021837294	5.53308073996655	5.39436810585688	5.55849418552187	5.53935613896263	5.58063843273705	4.93056026453408
ENSG00000023839	ABCC2	NA	NA	NA	NA	NA	NA	NA	NA	NA	NA	NA	NA	NA	NA	NA	NA	NA	NA	NA	NA	NA	NA	NA	NA	NA	NA	NA	NA	NA	NA	NA	NA	NA	NA	NA	NA	NA	NA	NA	NA	NA	NA	NA	NA	NA	NA	NA	NA
ENSG00000023892	DEF6	NA	NA	NA	NA	NA	NA	NA	NA	NA	NA	NA	NA	NA	NA	NA	NA	NA	NA	NA	NA	NA	NA	NA	NA	NA	NA	NA	NA	NA	NA	NA	NA	NA	NA	NA	NA	NA	NA	NA	NA	NA	NA	NA	NA	NA	NA	NA	NA
ENSG00000023902	PLEKHO1	0.471336099580283	6.1270122151867e-07	0.680184492283412	0.634262705598901	UP	0.395473411799999	0.4132009579375	0.430468446799999	0.5145367234375	0.0428646240625001	0.0234761064375002	0.0177275461375004	0.0840682766375007	0.559171000520387	4.52508183536603	3.99025681312454	4.04723542978783	4.93641927599727	4.77335865723705	4.95607086406125	5.20867669573718	4.60400002221687	5.06170799856409	5.74983869907016	4.83104277622993	4.88837997741368	5.1845418408315	4.98348165731296	4.62179097283719	4.86340242791356	4.81349735928964	4.16654265168222	5.30267234816396	4.51199799747752	4.83043710077926	5.32881782627934	5.1938617195218	4.73864926991133	4.75256066822163	4.28823964371337	4.84184948390504	4.95478539499075	4.86232620824696	4.34944904927573	5.22684084315487	5.15127688569226	4.79103908051845	5.42108431286508
ENSG00000023909	GCLM	0.10991371095199	8.92582500270697e-08	0.554692115168657	0.0846490986703836	DOWN	0.1048592304	0.3667755790625	0.0926874053000004	0.1813635895625	0.108849081875	0.282089246275	0.2619163486625	0.0886761842624995	0.700564656438029	2.75656681201433	2.85019509052554	3.20114680907517	4.48282390127654	4.76660515039884	3.92467832079009	3.47813566806164	4.02355997667958	3.6545347967464	3.0291259334611	3.60649632590351	3.28068221455567	2.68254566098539	2.94053052331469	3.29836638050723	3.17323173166521	3.16629523622886	2.63566227245044	2.76254658894522	3.39536797909949	3.03874717218436	3.12463028217447	2.47436839739563	3.41692528379424	2.95875585400521	3.0795685245819	3.38894933291715	3.356306675905	2.55027424979426	2.89185093240893	2.39789574642839	3.90323743551868	3.57236056768541	3.04248158395858
ENSG00000024048	UBR2	0.14112163473056	9.8140148911168e-06	0.616087597196188	0.350900663832852	UP	0.2416907311	0.3776966384375	0.2472373006	0.5641995374375	0.2244661383125	0.4054224678125	0.1360059073375	0.3169622368375	0.435306499866748	1.60453089959926	1.65010743012356	1.49212449475978	1.63576470322044	2.14418398526317	1.89261225208315	1.68500132814598	2.05369304377243	2.11919193773451	1.71959282431759	2.13401461354962	1.75772115459433	1.82799052007223	2.21984848998588	2.46333587060191	2.00795284860901	2.01345635020772	2.39290254682532	1.82263752073385	1.59600022902707	1.87265262560315	1.87518922636727	1.74528632317908	2.25765961532614	1.55851114012586	2.02530937834348	2.02180202905822	1.57629979561258	2.14847830304697	1.51584091107303	1.97426437755335	2.24286784619432	2.20276830094986	1.89047905735683
ENSG00000024422	EHD2	0.621636283475732	0.00443093660573588	0.576051345385743	0.436310891690794	UP	0.2944478754	0.4444103488125	0.1560240987	0.3887863713125	0.0208257061874999	0.103625505387501	0.1499624734125	0.232762272612501	0.524085975433882	7.56895802542248	7.48367224459724	7.29080592743437	7.56895802542248	7.57602038008106	7.33374220221011	7.82268590860511	7.65421133618078	7.45821667073179	6.92204357516043	6.8801268968803	7.03514031523153	7.76203424473905	7.0307277158596	7.27287809268268	7.65421133618078	7.39388527019758	7.69079870153034	7.55136708486445	7.4312657483201	7.09351497666295	6.9852973487332	5.97549471739848	7.00894537851157	7.35679340911983	7.11421564167528	7.33649694696101	7.65421133618078	7.36246162752921	7.76578054662228	7.96393300745839	7.33933981449168	7.33374220221011	7.82268590860511
ENSG00000024526	DEPDC1	0.0942022601079161	0.799346778416499	0.666832133171664	0.0249918185195281	DOWN	0.0615995827	0.0206295856875001	0.0472127807	0.146499478875	0.57357228725	0.7138289824375	0.0409699970124999	0.099286698175	0.735924454579944	2.97584227259567	2.4245790431183	2.58173090015635	1.13177363361252	2.30751049417275	2.09707454804282	1.92062791358363	1.75546972379192	2.39017469852188	1.19738261221517	0.658425201147542	1.59911537550098	1.4575489853204	1.70819165130099	1.3980203710575	1.82543978217199	1.56298501257267	1.97753546398853	2.435768077232	2.05718237060228	1.87721176627128	2.12845324457238	1.73124712687913	1.52386209225461	2.65487142278687	1.92478477290468	1.99419999383834	1.77321400423804	2.75455071070507	1.58986902144729	1.5988277014191	2.04092293875998	1.33270870469329	0.645421104310234
ENSG00000024862	CCDC28A	0.118469749189308	0.101514680719372	0.887615129934259	0.878194687322354	UP	0.346075746	0.117254735625	0.6388474441	0.3168659394375	0.2651282540625	0.35828874835	0.228821010375	0.3219815046625	0.718426407052008	1.455772676496	2.00370653287058	1.88575958869726	2.90686050215579	0.421078911130926	2.69428964675499	1.84888417625801	2.52954364667281	1.41175707746613	2.78048210646699	1.56158599839359	0.945805521437688	2.14716624900121	3.01881660152072	1.07792913492835	2.54090578862129	1.93279446689592	1.93692530791549	1.65457597327258	1.15990244091713	1.20568963098568	2.45955197272076	2.28060393169716	2.03272566314945	2.39691024058753	1.87008723257492	1.82387698552322	1.8697871845177	1.82201968395646	0.657663598522126	1.90055968137744	2.44879116454206	1.91825998576677	1.87911649773226
ENSG00000025039	RRAGD	NA	NA	NA	NA	NA	NA	NA	NA	NA	NA	NA	NA	NA	NA	NA	NA	NA	NA	NA	NA	NA	NA	NA	NA	NA	NA	NA	NA	NA	NA	NA	NA	NA	NA	NA	NA	NA	NA	NA	NA	NA	NA	NA	NA	NA	NA	NA	NA
ENSG00000025156	HSF2	0.419999175975789	0.155823709117345	0.910417140721082	0.420044180520928	DOWN	0.2740609578	0.289749324	0.3992402023	0.1991259200625	0.171046127875	0.0447565205625	0.0156883662	0.2001142822375	0.532817390930292	2.24248715723668	2.1240171253584	1.16990224490644	1.48523934390236	1.42630687355609	1.64314212319224	1.60488457253909	1.44408699384687	2.16785923620351	0.944357595250842	1.92094592773456	0.986346791485569	1.66426052006877	1.68336810774403	1.58222447113914	2.06832917675153	0.387289342610858	0.609642435861509	1.65866358088155	1.17887083327484	1.96811177716016	1.9735937565192	1.46260035018932	1.36777437458768	2.40121353548399	1.67096667769959	1.27236911637881	1.5287638320537	1.53273126341645	0.812018916630389	1.94774613248869	1.36094389635984	1.32934619474767	0.412557751141961
ENSG00000025293	PHF20	0.105410253754398	0.337977566185094	0.813486890831542	0.0239937444605031	DOWN	0.1929896267	0.0400792885625001	0.2816445077	0.101141923125	0.2166065765625	0.26917290725	0.1529103381375	0.180502584575001	0.495710128247446	4.59545098516095	4.26181871509462	4.17039826958409	3.91279834180595	3.70165333359116	3.41001615998082	3.79425059181756	3.80941018960116	3.60459781857906	3.57010172162473	4.35832112414193	3.90364884568982	3.68818789188564	4.1679689475268	3.77141145367594	4.71580595486997	3.75379962475289	4.14934004388996	4.17206018146391	3.90981371374832	3.79959277067297	4.77936630806943	3.17506901559986	4.44950652017684	4.45190058699044	3.86759314690351	3.62494264864808	3.7530498760749	4.49762845442523	3.73307238675549	2.89017706483227	3.76931950405861	3.49829426312235	3.92840002579412
ENSG00000025423	HSD17B6	NA	NA	NA	NA	NA	NA	NA	NA	NA	NA	NA	NA	NA	NA	NA	NA	NA	NA	NA	NA	NA	NA	NA	NA	NA	NA	NA	NA	NA	NA	NA	NA	NA	NA	NA	NA	NA	NA	NA	NA	NA	NA	NA	NA	NA	NA	NA	NA
ENSG00000025434	NR1H3	0.027439613691447	0.606119207605771	0.899393695354987	0.0291543514709049	UP	0.0430198675	0.0166367955625	0.3090605464	0.1796599310625	0.7098562705625	0.7796002228375	0.0263830719375	0.1294006153375	0.990513390016629	1.64197257656831	2.07731958912154	1.66092844139512	2.2966227331783	1.47603041851068	2.8232717333641	1.25267073020592	3.27261588996462	1.85872224277202	3.19341737846497	1.57501819424975	1.74250995475077	2.17993104024252	0.989993888388473	1.01166600887123	1.89016802709522	1.46641714778656	2.01868983935853	1.38956284074551	1.93339210851464	1.74881488609481	2.38659754486843	3.10404596232022	1.46958030768882	1.6987684681905	1.61402651978358	0.776418244270243	1.2278776103281	1.21853049517763	0.956382226709842	1.93543787873281	1.14427689743058	2.62155863879221	3.47032953880817
ENSG00000025708	TYMP	0.107101989582344	5.45078375883676e-27	0.857426638447884	0.0866773257441698	UP	1.4521724819	1.7221370099375	1.8518359408	1.885366476375	0.859648141187499	0.623214148725	0.269964528037499	0.0335305355750002	1.11250471220969	3.72797960594113	5.16052226522211	5.81663674910742	6.55719191234255	7.58345905478215	7.88097755782012	5.48102673492062	7.15691005700218	7.01838915830859	6.16744039886924	6.94797853668326	7.49052994223481	5.06886031976254	7.26995876321029	7.19494820998257	4.74181683123533	6.40603104717611	6.75235016467412	4.40044419812697	5.3019625024878	6.04364151054158	4.37470733259498	6.25272932441482	6.19080632913891	4.44535617378792	6.15211922615505	7.1067982619814	4.71961681166898	5.97449436715729	6.70772208325544	5.91377876232211	7.31646717702741	8.00750619838054	6.57543696443553
ENSG00000025770	NCAPH2	0.92655807792024	9.40026872026848e-14	0.994740824545779	0.997630642493642	UP	0.3780441863	0.3552373035	0.586341872	0.6017902033125	0.0224162646249999	0.0158389494875006	0.0228068828000003	0.0154483313125002	0.389651861722009	5.56129158806987	5.56414210130407	5.74698623660917	5.35075803878432	5.59070210972017	5.98696415837911	4.92873395770144	5.42465812020525	5.69683028317365	5.51718736965575	5.71926327902674	6.00949026608456	4.93583202425336	5.73838264067044	5.64140341095786	5.08665762865651	5.6609708121758	5.93912099603541	5.57700228969209	5.69323348518537	5.92250428697551	5.11453116574556	5.91377876232211	5.68026175805096	5.65303752168426	5.7859798530007	6.09985620986459	5.27140204338967	5.68576431169793	6.13643444650145	5.41409467096809	5.24508389589624	5.89487294743612	5.189673212384
ENSG00000025772	TOMM34	0.228865541681447	2.23953290355957e-08	0.744486330737044	0.0426259618074598	DOWN	0.497079651	0.6596276218125	0.114907666100001	0.202516331625	0.2018194606875	0.276758765975	0.1625479708125	0.0876086655249999	0.617909922831477	5.51213390662232	5.67259046452755	5.57515242064239	4.31548722592209	4.91282109095001	4.76279210168062	4.2037732468376	5.13354629620136	4.79263189067665	4.5501543745687	5.11192232556336	4.59284068908196	4.30845700353192	4.95846995467145	4.80418017774013	4.30135401137379	5.03057546628686	4.64124938310549	4.92292814318691	5.4381138088949	5.04460029399552	5.05527242254539	5.31933501854272	5.03760050891668	5.02741965877079	5.08018268000903	4.56458641044346	4.52994723086457	5.04016661928708	4.06036953229391	4.65564322270032	5.09563818894632	4.52319092100836	4.12925828481799
ENSG00000025796	SEC63	0.385954434086452	0.160110262746092	0.578802578746476	0.231639339765031	DOWN	0.1186452706	0.000478937687500292	0.0190182579000004	0.0620894974374999	0.2593916100625	0.1833386413125	0.118166332912499	0.0430712395374995	0.416105808523719	3.82518375942405	3.4827227713793	3.65531384507003	4.01352109678867	4.05912303159089	3.93214114435988	3.95630573820666	4.50957483686541	4.14448984669002	3.8109156457185	4.72748386332935	4.05223019112967	4.1867720613644	4.20991421958202	4.32216826974676	3.79619279576066	4.24532115440898	4.32032692495965	4.09573839250113	3.61103456093936	3.91603956216809	4.14126236697671	4.02406543785488	4.22723462983236	4.03342283210761	4.21265605537333	3.58720698843537	4.12290761703493	4.08677911272202	3.63488799185547	3.45488342294194	3.79997098107912	3.642817741558	3.1279242304968
ENSG00000025800	KPNA6	0.147787913251234	0.0627795190777963	0.576051345385743	0.00501008655911664	DOWN	0.00821837889999966	0.211138507125	0.0927935611000001	0.1901502939375	0.07451171675	0.1965118699375	0.202920128225001	0.0973567328375	0.340676117826559	2.97862683162404	2.96216717465156	2.79263111988664	2.62911332553539	2.49366312223292	2.69868720956061	2.47860354483825	2.93137916677643	2.81705317015937	2.77172131819615	2.87927742145716	2.91639324425854	2.81149175943935	2.89185093240893	2.85056301710878	3.41314629506297	3.02131555957454	3.31176901883559	2.9427565943368	3.24628659556131	2.92242199847228	2.97370856214493	3.02183784539685	3.06318127691794	2.88006466138969	2.75859571975185	3.54794440245805	2.87545936343116	2.46613502004566	2.76198367951805	2.40263904172993	2.76620383685037	2.49434712236133	2.66002837567992
ENSG00000026025	VIM	0.139951428923008	0.12544603553561	0.586834710887266	0.74110963765615	DOWN	0.1061410517	0.2611135006875	0.0257230228999994	0.271164466062499	0.2085542035625	0.299023197737499	0.1549724489875	0.2454414431625	0.460949118687076	13.3166658184367	12.9935512859851	13.3166658184367	12.46608413539	12.46608413539	12.1734361565611	12.6675305865778	12.3061372661114	12.3061372661114	12.0692773729643	12.6675305865778	12.9935512859851	12.9935512859851	12.6675305865778	12.46608413539	13.3166658184367	13.3166658184367	13.3166658184367	12.9935512859851	12.9935512859851	12.9935512859851	13.3166658184367	12.6675305865778	13.3166658184367	12.9935512859851	12.9935512859851	12.9935512859851	12.9935512859851	12.9935512859851	12.9935512859851	12.6675305865778	12.46608413539	12.46608413539	12.9935512859851
ENSG00000026036	RTEL1-TNFRSF6B	0.61460424317292	0.00128673871993082	0.980300886176405	0.419977092703207	UP	0.3126074957	0.2417963448125	0.2961846422	0.1895498820625	0.0752849176249999	0.0394613083750002	0.0708111508875	0.1066347601375	0.565812755123547	1.33931984864271	1.82416236747297	1.2357267653143	1.41582693336643	1.58752004508447	2.0211712971946	1.73412950789948	1.32631237964619	2.13667190587049	1.09800161188262	1.99849458101496	2.06337861932853	1.05235314743125	1.90804059395911	1.71371806073164	1.16898597000293	1.65774143701506	0.718172424549831	1.20859843702993	1.35938190241822	1.72741138027137	1.61796742439946	1.87235648273854	1.26317387117319	1.68697241276124	2.1306011013257	2.64406443332269	2.4338578319502	2.2174771406604	2.19437071043812	1.75139557462004	1.60653821326903	1.60623948580357	2.1614839564722
ENSG00000026103	FAS	0.0516437912336135	4.32717837558559e-11	0.80668193044694	0.00670958869580454	UP	1.1720979159	1.1198570754375	0.889787839	0.7906935334375	0.4539908294375	0.4071373643375	0.0522408404624999	0.0990943055624998	0.824571685946498	5.24128108663799	6.0416240051279	5.58701275091285	5.26910948397826	6.29891495770816	5.58795780769047	5.46903092562802	6.69124519272827	6.1885366563092	4.65564322270032	6.65340210551078	6.31596212766511	5.45122598261226	6.58516608784945	6.40847102274728	4.97211879293402	6.079177196273	5.45617586215591	4.58018567342429	5.84964067679087	5.50136904817349	4.41361549699439	5.32385391659184	5.81663674910742	4.72540133995289	5.70730807665847	5.66453814159359	4.72540133995289	5.99366027626468	5.87423140518232	5.6520371685271	6.98252480908082	6.77317579680683	5.65119090204913
ENSG00000026297	RNASET2	0.727712692111306	0.0826133529559159	0.974255457331276	0.820159603617746	DOWN	0.179206576499999	0.25086480075	0.1239211695	0.2404324798125	0.1463262140625	0.191179300125	0.0716582242500001	0.1165113103125	1.0081855789608	3.96023260221245	4.42944665710729	3.70631600035627	4.10944454485502	3.05342753480969	3.95546374997198	3.95671453178772	3.08943304256726	3.62615402911189	5.45034469566614	5.3019625024878	5.50060750012096	5.16001544387305	4.77558191910561	4.85568530360289	4.33947235920482	4.07543463476308	4.20991421958202	3.41001615998082	3.50357172304324	4.17124309330272	3.65303443405018	4.31385517299213	3.45488342294194	6.1067432899584	5.90767080401116	5.44058746727662	5.70994924949897	5.61351757111381	5.69590132969432	4.48282390127654	4.9179993794263	4.67190561703236	4.95775957842848
ENSG00000026508	CD44	0.585957755160515	3.48841862323379e-09	0.85448651572222	0.246337131006358	DOWN	0.603898531699999	0.912099802624999	0.805362972699999	1.0306424130625	0.0846560196875004	0.0017341891250009	0.308201270925	0.225279440362501	0.692039473502622	9.42414072521795	10.0165922636027	9.99099761016093	8.28744960756039	9.4893466846252	8.75938630148623	8.96878133703932	9.75947844304274	9.78101585019766	7.89352615043211	9.10602625269662	9.19252319096449	8.89086195307643	9.36029371992175	10.1883011885635	9.23832690206403	9.40259049292878	9.91308219400631	9.16717407329683	9.86336372235717	9.56056281660037	8.84025843686892	8.2708927687432	9.87628461499724	9.02978709233638	9.78101585019766	9.85217255772924	9.02978709233638	9.75947844304274	9.70939633941955	9.02978709233638	9.72122240488077	10.0583667793987	8.71457398404605
ENSG00000026559	KCNG1	0.1872367405456	0.132648634300249	0.80106984393921	0.147058499180917	DOWN	0.2289166369	0.0218059584375001	0.000998059600000101	0.0282012011875001	0.69632497325	0.418399236325	0.2071106784625	0.0272031415875	1.14677037363085	2.81673062377162	2.74778555464967	2.28859199728582	2.55744152673848	2.77319105402828	2.67829241078665	3.06922163656826	3.49747878474792	3.22095172710298	2.65835077905601	3.02845155783045	3.37356528436724	2.25523093615168	2.16941802702155	2.39789574642839	2.97545353850999	2.6818288753721	2.03147039123864	2.8543727531211	2.47260596663564	2.68069288260296	2.27522213449899	2.71784014239767	0.912383798791875	2.19702257130308	3.33583586873783	3.11317177009863	2.04191334343808	2.56569041094516	3.01392437044481	2.75057972922911	2.10590883082605	2.81077820933313	0.664661485781832
ENSG00000026652	AGPAT4	0.066355809581784	0.250986364191104	0.914490963530759	0.0247365877442035	UP	0.0550310994000001	0.20873373575	0.2041632942	0.2511765005	0.202614599125	0.309304029175	0.15370263635	0.0470132063000002	0.576748371385017	1.78271069434522	1.30200661787483	1.4215880124242	2.11673710455104	1.012228745454	2.50499974052161	1.57193094160102	1.45230103503158	0.969366552732785	1.53837703808724	1.17258978607372	1.17315698591112	1.5725525960876	1.21989138799843	0.963462570986092	1.78973490852027	1.69753296256647	1.24089011807937	1.49295923160337	1.41962232893995	1.34800459640095	1.4909537087666	2.45312153462614	1.54071274334931	1.31869400101758	1.59423588887565	0.821238157878225	1.25810191966939	2.05891085702241	1.90769938784512	1.91438756098714	1.62502014090948	1.84696680759975	1.57313132524543
ENSG00000026751	SLAMF7	NA	NA	NA	NA	NA	NA	NA	NA	NA	NA	NA	NA	NA	NA	NA	NA	NA	NA	NA	NA	NA	NA	NA	NA	NA	NA	NA	NA	NA	NA	NA	NA	NA	NA	NA	NA	NA	NA	NA	NA	NA	NA	NA	NA	NA	NA	NA	NA
ENSG00000026950	BTN3A1	0.124688413501383	8.16824472833931e-22	0.908096654092782	0.0221506399568578	UP	1.2682689672	1.1158449793125	1.2413811598	1.1978673401875	0.301221342	0.410131510275	0.1524239878875	0.0435138196125	0.585243485300575	1.76846481362574	2.38318384489105	2.41882182562539	1.79201081074146	3.75379962475289	3.4492232501652	1.89533077538955	3.8097628859094	3.52057786115992	2.82365589716376	3.66589440921913	3.36872435529876	2.38042888236549	3.99323287856945	4.20130127016929	2.16308672258931	3.5942612037727	3.63645909427666	1.03110620890599	2.69832727046226	2.68793541885287	2.07333710130614	2.53185379532803	3.32515739111889	2.20083131981599	3.39651572058159	3.11745216515207	2.18506274761429	3.16917332492197	3.00147454059864	2.52492596063239	3.7211694546072	4.11115124298905	2.40397227229316
ENSG00000027001	MIPEP	0.919779974353018	0.864826291808653	0.790942118916267	0.847322587748149	UP	0.0108249535000002	0.1618136390625	0.0197337336999999	0.12208472925	0.140313928875	0.0700263318625001	0.1509886855625	0.10235099555	0.495586482049135	2.40088828811172	2.2966227331783	2.58360026810958	2.7818660207193	2.06083684423136	2.64829613634358	2.56504157692985	2.37750517388993	1.90636421183915	2.69902584600568	2.50828200098844	1.93404562727764	2.48025326362527	2.83503414177537	2.15654755845544	2.12428225463592	2.47436839739563	2.4857758656196	2.25022619569965	1.99818032887174	2.52529410400455	2.1900957418163	1.95747162425533	2.49530971853494	1.78306096913542	2.27522213449899	2.26275832527223	1.76787086853817	2.36733727225062	1.84728170128247	1.87585218089856	1.96487868049794	2.00536343273993	2.30297553620337
ENSG00000027075	PRKCH	0.248139527664143	0.0441957329285079	0.87841298954618	0.156306533968967	UP	0.0167477756999999	0.1489294164375	0.4555749757	0.3422139961875	0.3985634069375	0.4173840681625	0.1321816407375	0.1133609795125	1.04910278644758	3.04322666152716	1.75546972379192	2.71421685372605	2.45555874115947	3.1893940120763	2.99294368568261	3.04322666152716	0.896518689006478	2.90832499394135	0	2.53740097004205	3.90241454134973	1.56338504174595	2.152177645517	2.49231093754585	2.2657108491445	2.2444963933913	3.11778891579728	2.66104924994475	2.15614868420608	2.25559209706774	1.74005953240545	1.09831466474262	1.91066270956778	2.92853437310102	3.15890217835695	1.71298126872665	2.94593635308106	3.2903867315788	3.19520094978666	3.03011830273283	1.67494878578988	3.17506901559986	2.54018172369636
ENSG00000027644	INSRR	NA	NA	NA	NA	NA	NA	NA	NA	NA	NA	NA	NA	NA	NA	NA	NA	NA	NA	NA	NA	NA	NA	NA	NA	NA	NA	NA	NA	NA	NA	NA	NA	NA	NA	NA	NA	NA	NA	NA	NA	NA	NA	NA	NA	NA	NA	NA	NA
ENSG00000027697	IFNGR1	0.65820115278731	9.27913829251585e-10	0.50392424567833	0.172166932524327	DOWN	0.6345180437	0.7142677353125	0.5845273966	0.5366364254375	0.145217342125	0.2728580049	0.0797496916125007	0.0478909711625	0.54122261525159	3.35851805670785	3.50420133399268	3.67126734850918	3.58484042136042	4.68616987617099	4.5579014733447	3.77615876651222	4.01692011685559	3.95707229864937	3.27923336506438	4.15146404558254	3.76896166380478	3.16952687982579	4.07380342855122	4.23519321044806	2.95844888672701	4.3121119858299	3.9447222408953	3.19378854138742	3.64039489973431	4.47204529713285	3.34819110484043	4.28065800499332	3.99929729536326	3.78017995419766	3.64039489973431	3.67767693062305	3.2348041543938	3.72275205496546	3.24482656510433	3.19378854138742	3.64927574684697	3.18975470277666	3.23591468870517
ENSG00000027847	B4GALT7	0.660434222685149	0.763194659853634	0.868015120647765	0.622260349421046	DOWN	0.0428325058999999	0.0959036229999999	0.1415838649	0.00491246024999992	0.1270616028125	0.0626809189375006	0.0530711171	0.13667140465	0.396741143613902	3.7207949441566	4.25533614729247	4.23799370009997	4.25874206365297	4.30974931806554	4.46973554163245	4.23314686134443	4.21178116919887	3.86925481188973	4.91385676407496	4.09573839250113	4.21793570738265	3.95785273538312	3.78571752998287	3.83056279020294	3.99604146837238	4.30088676813589	3.99726869376295	4.20130127016929	4.04978556365355	4.02571678041596	4.53487963563902	4.66325505580169	4.2722663605605	4.14327174252937	3.60226591304357	4.07596600647658	3.83869184826705	4.09573839250113	3.38604070852075	4.12722571033236	3.97144566136147	4.03375114980459	3.59133890355943
ENSG00000027869	SH2D2A	NA	NA	NA	NA	NA	NA	NA	NA	NA	NA	NA	NA	NA	NA	NA	NA	NA	NA	NA	NA	NA	NA	NA	NA	NA	NA	NA	NA	NA	NA	NA	NA	NA	NA	NA	NA	NA	NA	NA	NA	NA	NA	NA	NA	NA	NA	NA	NA
ENSG00000028116	VRK2	0.823542748398749	0.000440956287068217	0.841915214820885	0.727870445726485	UP	0.0571171261000001	0.178600580375	0.00893847190000008	0.0174561401250002	0.0723896739999996	0.0405761120500001	0.121483454275	0.00851766822500011	0.486180419346475	4.03179962844531	4.36571164682663	4.21880955234799	4.28683722838073	3.98133068817917	4.09296859061372	3.17465839243726	3.27366686785418	3.87975156599622	3.87650296817544	3.00968421792852	3.6789713583118	3.66243558669342	3.45306524471516	3.27366686785418	3.30101551438075	3.5916870111134	3.67679359146301	4.15997229861665	4.09811608246665	3.89037260664	4.00648308802985	4.36435537871541	3.74556645878606	4.09736072121003	4.06301360344705	3.665459024825	4.01223910979461	3.83750256668258	4.39756064097568	3.9195322431661	3.62453746680418	3.85687597277674	3.74524012516081
ENSG00000028137	TNFRSF1B	0.0730083572539727	3.60851615199173e-15	0.576591950718554	0.0995328870468325	UP	0.6497028871	1.0559058839375	1.5042766571	1.339010236375	0.717465037875	0.1459956203125	0.4062029968375	0.165266420725	0.6129704697193	3.37281112082256	3.57644620582835	3.37949691047531	2.22621268059669	3.28519338288893	4.21078529393164	3.25552407580017	3.16336311715798	4.28507537015329	2.45889837870838	3.13905839067018	4.80008486305131	2.07082474601787	3.43463732383556	4.82224420061728	2.22979238075536	2.78606723648063	3.35547591337298	2.99977695459065	3.36968146790325	4.15714323724306	1.99191923125931	2.83575050753853	3.52826494685076	2.44404880687129	3.17908352513705	4.38658686732755	2.66918687431204	3.44674296826174	3.83660411156131	3.06010677951411	4.04061825006128	4.23184015298332	2.83720767960851
ENSG00000028203	VEZT	0.102677870706521	0.422458001611926	0.797324217129434	0.267893898111902	DOWN	0.2398678278	0.1175859759375	0.0944569940999997	0.0776888143125003	0.2439096174375	0.2937735739875	0.1222818518625	0.0167681797874994	0.534025151808228	2.76880720648917	3.44692288958606	3.14582731276739	3.07103283178184	3.35245491261631	2.75388855248377	3.08240289730891	3.63176907033939	3.61953423089739	2.75765201074206	3.37910743889747	2.48335386731926	2.81673062377162	2.80436314457888	3.0660290631084	2.69006927410071	3.06883693523163	2.80401687220502	2.98278918792371	3.07069307768119	3.41804072141965	3.30500568997493	3.00428792810452	2.94954737742019	3.10969809499563	3.08024924859801	3.14021251087625	2.84163248753227	2.98581404156509	2.98994006281966	2.89371772504189	3.63176907033939	3.25223345436153	2.22175613774549
ENSG00000028277	POU2F2	0.398908682720095	4.72821737648142e-11	0.843095821546823	0.838689859184094	DOWN	1.0116862053	0.9937432049375	2.1072204201	1.5987681338125	0.0523669928749999	0.5428762788	0.0179430003624999	0.5084522862875	1.01385476236717	0.044010069642879	1.71282588393285	2.08291569780269	1.05779790347295	2.17040014940195	2.57130351088882	0.127357176604332	1.04150526719049	2.57973705892443	0.0926031822222255	0.346668954870205	2.59598802282005	0	0.813623530807319	2.38282493083437	0	0.946473223304127	1.64224559855517	0.675379244471735	1.10937971333951	3.17065804643617	0.876468044277323	1.29250405466704	1.62348102995184	0.0978478716319459	1.98902166656788	3.14990236889589	0.2687532403745	1.93467628008684	2.51336470105026	0.0598813605044053	0.866824047315244	2.80152282653886	0.205227436011098
ENSG00000028310	BRD9	0.0990672635645347	0.0782032678344109	0.931868315377481	0.0478553232875545	DOWN	0.1891221579	0.1734683978125	0.0673621358999998	0.0614443814375001	0.2421125495	0.251848555125	0.0156537600875	0.00591775446249976	0.382576595334218	4.10719663081075	4.26137986362759	4.03599104987663	3.6700564426224	3.80941018960116	3.9621060542387	4.21350566139214	3.82430296118799	3.87365090685665	4.38999257375829	3.96558677728972	4.13577115543278	3.63915478487366	3.55532501678951	3.91784033137036	4.23663523237837	3.82937254330609	3.84680900717577	3.90241454134973	3.82430296118799	3.85446842877217	4.20130127016929	3.67767693062305	4.19486865990237	4.14915921482601	4.09378978806355	4.00852670906957	3.99150640957043	3.76855416523544	3.99726869376295	4.11627069486387	3.69050004617843	3.39105247566074	3.44390255007319
ENSG00000028528	SNX1	0.678500962365843	0.520455323057175	0.611704491128209	0.84721686733585	DOWN	0.0906250283999999	0.0936162055	0.2092935099	0.0712727348124993	0.0243926627499995	0.2591647590625	0.00299117710000019	0.138020775087501	0.453698324689381	5.52127644243675	4.98843221489576	5.43051659496702	5.82573695701279	5.47067332674707	5.17564097743985	6.16509938273577	5.79482814527541	5.43643149536162	5.38974906968894	5.51392521478618	5.35004473591686	5.33323951797034	5.64485651836883	5.45770878301137	5.32223206922524	5.44453175432553	5.48508301902939	5.32070871048429	5.52953663120568	5.49707623556181	5.33706138731486	5.32223206922524	5.43904285520173	5.59264496638823	5.3776807940142	4.99863633837207	5.63053389216847	5.44533544806144	5.07516620078429	5.73184256251437	5.5050284606962	5.66196655377208	5.68767900986155
ENSG00000028839	TBPL1	0.0868116973376816	9.9462662695756e-11	0.807864405384442	0.00958179088992796	UP	0.8025935709	1.166547258	0.4961180623	0.4956832615	0.9626855708125	1.3270740587125	0.3639536871	0.000434800799999913	1.62676144028639	3.67767693062305	3.31455785408205	3.5994114156718	5.68407721120762	4.71531805066779	5.13897848953398	5.24214336489803	4.52366436446988	4.5685833147283	6.00739246183057	5.35690721541414	5.13497746424478	6.26372036820324	4.63904160456636	5.50060750012096	5.50590878868545	4.53092188445465	5.10429076834926	4.4426186296619	3.96105310746457	4.19264106804225	4.22236712936275	3.40897006476444	3.6890099688397	4.60192269115645	4.0018348875176	4.09614805933439	4.23704893924277	3.40667176086542	3.89904768938434	5.13961455254845	4.33947235920482	5.60737669550732	7.79662938662792
ENSG00000029153	ARNTL2	0.890775255267152	5.24143921797748e-08	0.648685626505007	0.136296058786867	DOWN	0.8707680648	0.9943333320625	0.239990882	0.7669982134375	0.167154826375	0.2362872378	0.1235652672625	0.5270073314375	0.680505605543357	2.96756653198337	3.81490896248971	3.5452429317704	2.54788189619506	3.9074348328791	3.0566185082284	2.36382158299337	3.9402169963156	3.65729206234804	2.51137123322661	3.78727824405005	1.9735937565192	2.68579594502979	3.27328014570962	3.25293293024782	2.71017067085972	3.32371572068683	2.44533432103184	3.11183066147041	3.76535460223736	3.53918494405695	2.87623793872921	2.97015175871163	3.16212685109731	3.08762343821521	3.82270495252028	2.98957138768189	2.75623507317881	3.7211694546072	2.39654587349922	2.50560708614251	3.76896166380478	3.59208357874805	2.01095599981528
ENSG00000029363	BCLAF1	0.403082014330143	0.673544154980179	0.62664998220106	0.610389523328929	DOWN	0.0880035361000004	0.0874931708125004	0.0749463038	0.0978041576250002	0.0770162986875	0.0952237974500001	0.000510365287500036	0.0228578538250002	0.378552084955436	4.82950069174517	4.26916581718491	4.55299782252371	3.90981371374832	4.32128054018181	3.74595579044811	4.41307684641074	4.42750844616982	4.11325338583959	3.66488838817734	3.75110255724138	3.73892172022045	4.01181101155919	3.5998349276865	4.0893509807726	4.51147254002739	4.53888957837716	4.20776110602209	4.33486031858534	4.09253663441293	4.17561886972626	4.66373215310271	3.84995048514424	4.53952227315877	3.97931710595733	4.11544459101487	4.19704396016609	4.12810087038963	4.60082467817366	4.33668486655044	4.20948440873295	4.07189910671122	4.12591515220367	4.06338255229371
ENSG00000029364	SLC39A9	0.0311901635088471	0.0215335019682318	0.889624234013926	0.184916713665904	DOWN	0.1889146067	0.2508691845	0.223832166	0.2373754326875	0.1011652285	0.1495765396125	0.0619545777999999	0.0135432666875004	0.366584506665126	3.08532510667731	3.02700221992762	2.94053052331469	3.07393339658856	3.13119061516237	3.04288699400992	2.73473381603511	3.63915478487366	3.53376944989698	3.13939056125506	3.71177920307767	2.65668592469079	2.42738562098932	3.00010686298369	3.55243153200336	3.16556997319402	3.48768626593017	3.38860518882727	3.33399951605116	3.13979606246536	3.69409703863007	3.10256901793688	3.45642560263124	3.36719980534581	3.52215383322739	2.86260535400094	3.45037927093445	2.68649184297334	2.70495174791569	2.88328852508225	2.46747452911602	3.44954703901393	3.07987418713418	2.7646784837328
ENSG00000029534	ANK1	0.226502041407602	0.548609377487577	0.839971762411366	0.0424882269092315	UP	0.3172056024	0.07530102575	0.2590249674	0.0572434083125	0.233081794375	0.1587179953125	0.24190457665	0.2017815590875	0.662418691464099	0.563426120431013	0.41986725654636	0.689489150188029	1.82387698552322	2.55157493574019	2.02050062861926	0.278634653116986	1.0318555682315	0.431040261494146	0.0890782817872539	0.307321765172839	1.33727985473096	0.390529194198347	0.902585539421165	0.852459331630275	0.617186009808765	0.494168132163721	0.175740786231738	0.882385989743713	0.917014075004444	1.39407876033503	0.513195995992704	1.14700715627924	0.671363136188954	0.13395009666239	0.511339735190847	0.815265504617672	1.26465837301285	1.44624350316581	0.759953906461533	1.0208093047843	1.6942261827963	1.95011652678989	1.32023876459308
ENSG00000029559	IBSP	0.0688644241125746	3.81594967140233e-14	0.749001861639349	0.0724149541990768	UP	2.389388956	3.524071113875	2.0971076718	2.57836804975	1.36616371975	0.712741939825	1.134682157875	0.48126037795	2.02471044496497	0	0.914074612827385	0.832351658034377	0.168488900171766	1.92408427719555	1.1483922696138	0	3.37193602632447	2.81528081439061	0	4.09773387356587	3.9847258737919	0	2.85975545155545	3.28328905875274	0	2.04502735375631	2.45244177955956	0	2.62980204926102	2.52954364667281	0	1.74279514780697	0.061552025497222	0.549689006106921	3.30843961268967	2.8443298700646	0	1.71841904191879	1.73734755259969	1.21073615787445	5.95410564686343	4.32236482550918	0
ENSG00000029639	TFB1M	0.482452937655358	9.10013541081349e-11	0.611704491128209	0.0498265872348958	DOWN	0.4964231627	1.460240746125	0.9448086659	1.484276440125	0.620691975625	0.196342166425	0.963817583425	0.539467774224999	1.12893412722224	3.48047590987727	4.14364529499155	4.82980839179902	4.15410760638105	4.56176778932383	4.84528694957769	4.25400656985926	5.15877628904558	5.91070236255389	4.53448522267544	5.09563818894632	5.67634065144496	3.8960482387156	5.32526732640225	5.73462669804658	4.39044850399692	4.71277744971193	5.20993622023316	4.2250725899716	4.45856712986266	5.0769633526943	4.61290772831155	4.60447875811996	4.46137718783031	4.31343235903212	4.7444293502072	5.01689586651515	4.68414223476369	4.7040109798354	5.23127602165363	4.08026530595478	5.41793649118148	6.08022081564893	3.9989010004532
ENSG00000029725	RABEP1	0.237674150642949	0.510829159072294	0.689162782234578	0.0513119683074021	DOWN	0.0127557118999997	0.00015818425000047	0.2137061111	0.1013222404375	0.1960919959375	0.10633882795	0.0125975276499992	0.1123838706625	0.419581516003205	3.28997821405477	3.1595897393061	2.90974825788228	3.4837712991647	3.31317284713751	3.30986660266613	3.60762644844297	4.02210567115931	3.44843602223329	3.31968069338177	3.45190381961505	2.99228368090363	3.34042391145444	3.32407696941201	3.92757714209287	3.70287327946489	3.47894702171796	3.40171049653451	3.55015688514674	3.26428880561024	3.17376629911573	3.40963160459724	3.34309475794996	3.59816659385433	3.22569141744234	3.49903707674011	2.99228368090363	3.37765584973145	3.32371572068683	2.4165893475472	3.667470662782	3.44692288958606	3.43573900225521	3.00900082861215
ENSG00000029993	HMGB3	0.108780814930744	0.00518219387417318	0.567306241980683	0.0216516903054614	DOWN	0.119186791	0.418825935625	0.3653948538	0.439782813875	0.957073296	0.731822111450001	0.299639144625	0.0743879600750001	0.90340878177566	5.70176503878558	5.33641032543406	5.01870615166814	3.90029119389467	3.65080078508092	4.0559270401476	3.74556645878606	3.47032953880817	3.3325276749969	4.12925828481799	3.83138881108153	3.38755544300892	4.33947235920482	4.33623929873796	3.03874717218436	4.45524766911457	4.83222195595785	4.93888850820538	5.19316147077166	4.92292814318691	4.82631659123754	4.9535959276845	5.48508301902939	5.09862242621677	5.19666609147305	4.82919292605061	4.63047654391573	4.93175577904187	4.66031756507717	4.56506469013536	3.84348181197557	3.14650394662115	3.47775073309377	3.25517303914845
ENSG00000030066	NUP160	0.868135704952816	0.00240103699124255	0.746859093750774	0.623898593322296	DOWN	0.00720480830000003	0.1672183548125	0.2031460931	0.4078482060625	0.107420115	0.13769906485	0.1600135465125	0.2047021129625	0.389137173312837	2.28280587849505	2.28571041617084	2.36011758388513	1.88289037418157	1.87043016580296	2.07016246872025	1.94807648868105	1.6987684681905	1.80651644885119	1.25656734045203	1.72013548533538	1.49942276529725	2.06832917675153	1.81680963304355	2.14615062670876	1.78206434334872	1.9484625873855	2.62534935790526	2.41688850114705	2.22678224005041	2.23537187940621	1.96192716402238	1.6295589643264	2.15776988250781	2.20048497757134	1.99964784926644	2.76359047014796	1.58039339733482	2.11207371701998	1.74743685484388	2.16755290173008	2.11425367321154	2.8232717333641	2.29466123708975
ENSG00000030110	BAK1	0.0596731662582198	1.02636857525528e-21	0.78411864441637	0.101735922321115	DOWN	0.9632477171	0.8094206526875	1.1514014951	0.90128853025	0.400629457375	0.4969153578125	0.1538270644125	0.25011296485	0.510538413797449	3.03304071718654	3.70744918487534	3.95509341993913	3.11076433066169	3.56852163785812	3.88202342269164	2.56569041094516	3.86140161545909	4.04632239272161	2.79777745552088	3.89926841786905	3.92919184394083	2.49168521604703	4.37193168489274	4.16042409582461	3.02947422465798	4.23087110973586	4.18378331716431	3.40586929871748	3.88336590862099	4.32794005132688	3.36719980534581	4.16409041873231	4.15190197119768	3.01214717267452	3.74629963855203	4.57518652230627	2.74442586213011	3.75735205501839	3.86022241423573	2.89411454156821	3.4594869671257	4.13747380884436	2.83221484625629
ENSG00000030304	MUSK	NA	NA	NA	NA	NA	NA	NA	NA	NA	NA	NA	NA	NA	NA	NA	NA	NA	NA	NA	NA	NA	NA	NA	NA	NA	NA	NA	NA	NA	NA	NA	NA	NA	NA	NA	NA	NA	NA	NA	NA	NA	NA	NA	NA	NA	NA	NA	NA
ENSG00000030419	IKZF2	NA	NA	NA	NA	NA	NA	NA	NA	NA	NA	NA	NA	NA	NA	NA	NA	NA	NA	NA	NA	NA	NA	NA	NA	NA	NA	NA	NA	NA	NA	NA	NA	NA	NA	NA	NA	NA	NA	NA	NA	NA	NA	NA	NA	NA	NA	NA	NA
ENSG00000030582	GRN	0.043659840122483	0.130118369999045	0.714880747450379	0.00261256250753433	UP	0.0419006283000005	0.0664919586875001	0.0227726907000001	0.0814906776250002	0.502989962937501	0.423317925	0.0245913303874996	0.0587179869250001	0.501336798790582	7.39068504537976	7.31126835549721	7.4676190302214	8.07580638517689	8.04892903569489	8.12463130605869	7.89837738226433	7.9909577504082	7.81896464558931	8.09038128364306	7.95558961236691	7.95984114082951	8.29275649087327	8.44297785671068	8.37118189688988	7.62474021252157	7.66127073616732	7.62792070721588	7.36545204712168	7.21551498577909	7.15915262348202	7.1067982619814	7.12687956295092	7.41259883231653	7.58735258449977	7.4312657483201	7.64367181821445	7.76918175064687	7.59787141804043	7.84367631457799	8.44904357899406	8.25403052559059	8.30966051592134	8.56691300876471
ENSG00000031003	FAM13B	0.815234613394686	0.576261547852945	0.647208469502465	0.30092362149785	DOWN	0.1980728605	0.00857662675000004	0.1700160101	0.15148892175	0.0373176239999999	0.1693263221	0.18949623375	0.0185270883499999	0.471825236008408	2.51466069945381	2.18365489336468	2.05207199443883	2.12784109182269	2.32282883218539	2.11919193773451	2.05330703633366	2.42335604566002	2.00343628122837	1.68662438461614	2.13871067665137	2.04017535479779	2.62942154550039	2.5956545836427	2.88114817352518	2.57130351088882	2.58632448771196	2.48917010035228	2.84538291117793	2.38732263687839	2.18328546617143	2.45756706769825	1.56575215039471	2.3853177198535	2.54655638692086	2.12016171331757	2.37718492378455	3.0361704333363	2.16434034785984	2.23769266748432	2.16571173449254	2.18197743395244	2.66918687431204	2.11884867979819
ENSG00000031081	ARHGAP31	0.633505371480308	2.31942582036448e-11	0.920727577286223	0.279086832623971	UP	0.9047856851	0.9263905381875	1.0512443272	0.815813719375	0.1680366856875	0.0889987752250003	0.0216048530875002	0.235430607825	0.700114879643883	2.09899908542919	2.79777745552088	2.52558087069817	1.89655205785722	3.16066166127066	2.81400109543606	2.28218255715449	3.63679369650228	3.55572531139089	1.97945437543578	2.84602352751037	3.35820438562471	2.03886376158213	3.54897393090256	3.92130421418628	2.17040014940195	3.26731721361522	3.33147450672432	1.97165931861942	2.94593635308106	2.64332833317854	1.88289037418157	2.05299029341289	3.00111467543306	2.55773307181942	2.99865777346877	3.5808196763809	2.20260126425523	2.87406101963582	2.86222592995785	2.28606775384494	3.32371572068683	3.39836373714746	1.91438756098714
ENSG00000031691	CENPQ	0.726273793222775	0.918273708675992	0.951653938265941	0.59014562395053	DOWN	0.0150271691000001	0.00281056443750005	0.1428919058	0.0412113197499999	0.1416954828125	0.0245700091999999	0.0122166046625001	0.10168058605	0.780331187343253	1.35651142736636	1.94018695747054	1.76400952257051	0.620460378903733	1.6137530903371	1.39098493057727	0.809112242936609	0.589800825868066	1.46436133998975	1.7630570679215	1.55821384051868	0.50688127029485	1.84105332244666	0.580532625545808	0.461596437318436	2.39789574642839	1.58881402102007	1.8139295468943	1.08412935080022	1.52141875893098	1.16282301055799	1.03707859284077	1.41383593809073	1.2354327417074	2.53291205259635	2.01932299131923	1.47356049571028	0.73713338648804	1.20319293246151	1.47684496267214	1.77898225233788	1.75738842966503	1.19529239976369	0.318889252841936
ENSG00000031698	SARS1	0.329075675798684	0.000680308815731008	0.747550004891721	0.058234605398057	DOWN	0.208837983	0.181707536375001	0.3361952483	0.2462246876875	0.2276472729375	0.16480715895	0.0271304466249997	0.0899705606124996	0.468234185686493	6.35921261772927	6.41781341297219	6.23324785743577	7.34265149388838	7.19494820998257	7.23747547091328	7.06267064785634	6.80584879386642	6.71842642686823	7.12687956295092	6.79856046744973	6.63033041877627	7.00122369086185	6.81212271735524	6.73765462860135	7.04547752029806	6.97367617520393	6.67571066569157	6.70246003669625	6.35921261772927	6.47810785466767	6.94797853668326	6.6516054047793	6.66702793186418	6.71474511624188	6.32949740353531	6.21910554548643	6.69938161173076	6.57101579570704	6.04364151054158	7.12422144578902	6.74654284660778	6.15555085485337	5.98473862291345
ENSG00000031823	RANBP3	0.794352594885506	0.00281297698113073	0.662209489619935	0.0752213141326167	UP	0.0230231802	0.2867892010625	0.1266916493	0.3494494115625	0.0662487036249999	0.0252404450250001	0.2637660208625	0.2227577622625	0.278630883357921	5.2297079673299	5.10084542857344	4.90947818872894	4.90105424864825	4.67884219526047	4.94722241614263	5.29200626212025	4.88507561581867	4.77669671999066	5.36230876954594	5.32588373195986	4.76717337143019	5.21359377965609	4.56176778932383	4.57306608935146	4.69684579454029	4.89358889764007	4.68094051512026	5.1309399753216	5.21215371553643	5.13497746424478	4.55454658552458	4.85758974977217	5.11505189582528	4.88614743536512	5.29057950634179	4.74594395176454	4.93289367321555	5.16348611421969	5.28257716472849	5.33560521401608	4.57518652230627	4.66373215310271	5.1647805161501
ENSG00000032219	ARID4A	0.398915334823612	0.111750851510933	0.73369818412626	0.480171288788356	UP	0.1884806444	0.218047529125	0.1481121211	0.5175022911875	0.0820919901874999	0.257731295175	0.0295668847250001	0.3693901700875	0.640744685446227	1.47453428634616	1.04127468946677	1.43920658297701	1.86266821609782	1.57164754882828	1.10267222622002	1.84167095868273	1.81456801238712	0.697751283683495	1.04716455958432	1.78561456905628	1.25519705542702	2.31428869893716	1.19028605017949	1.85165560671168	1.88093834579153	1.87807789593286	0.995859216079067	1.26465837301285	1.6778847501104	1.46495367164243	2.12016171331757	1.09860676540786	2.35565942577357	1.36555160259471	1.19503622463944	1.46989323780787	1.20098046550004	1.2348141598383	2.25864813064061	1.7108808893565	2.74226992193385	0.959014039965314	2.13169068799071
ENSG00000032389	EIPR1	0.0437303809833792	0.125124303802346	0.797263436546377	0.0230634558121768	DOWN	0.2177975446	0.1903906709375	0.2361280218	0.25407719675	0.3231853748125	0.368541423425	0.0274068736625002	0.0179491749500005	0.614945329992899	3.90981371374832	3.9591079597217	3.83210478750274	3.20756228623775	3.37087429126836	3.49520536352491	3.54721623223399	2.81430376154831	3.55137579940753	3.82062417480939	3.66243558669342	3.4328769881419	3.65802808510733	3.32828930566508	2.75955147156912	3.81490896248971	3.87384049749734	3.65840078971837	3.9447222408953	3.78143335971342	3.75510204085809	3.66350052115849	3.63608804120851	3.60570470166394	3.75700549589743	3.90283258535674	3.93655549693044	3.91387415858102	2.73007505624697	2.84909788998578	3.4232074042925	3.57010172162473	2.56276632625752	2.95231175443944
ENSG00000032444	PNPLA6	0.268543976403709	1.78788134290249e-05	0.438172889598901	0.00716146364239606	UP	0.0362905433000007	0.383058668125	0.0491562757999997	0.5157773981875	0.0670145400000006	0.1511510091625	0.346768124824999	0.4666211223875	0.362221515558375	5.46497363378272	4.92754869869051	5.19539072072663	5.04947298108001	5.29559817759203	5.45548330621571	4.98293396195282	4.80123622414307	4.69987245247914	5.39919009382535	5.01923560248594	5.30267234816396	5.27434729274599	4.61623530451514	4.37561819829572	4.59545098516095	4.73008402563184	4.96598922158264	4.42080691524471	4.97983307402353	5.0534704195452	4.6825287850418	5.43376462945284	5.05784463490679	4.87169331256601	4.68312747939458	5.16821240339366	5.1647805161501	5.05660987171596	5.12318717568319	5.29642870990761	4.99144422581711	4.806392027929	5.58881255104173
ENSG00000032742	IFT88	0.795325737814305	0.0827311636259846	0.655383404967785	0.17657942234776	DOWN	0.6432356815	0.1310479625625	0.3274326251	0.34266934625	0.2998787945625	0.227545645525	0.5121877189375	0.01523672115	0.66609496845369	2.57189552638122	1.76971063576872	2.27522213449899	2.00568348214737	0.37096288731035	2.13667190587049	2.13605597264723	1.6107756888124	1.67823653982207	1.77524111023254	1.327862053225	1.80227523383225	1.97165931861942	1.05752618747234	0.42476328175259	1.850522878278	2.16402676507453	1.92440785287989	1.71000510358953	0.821463793104922	0.829114718950316	1.5784072279504	2.38596020266105	1.5550495432701	2.0913355507731	1.02561271421587	1.64788938279232	1.85135104674495	0.575899409329416	1.99419999383834	2.11141627512448	1.42959294475401	0.676234220828592	1.07963492624896
ENSG00000033011	ALG1	0.190336823698689	0.46498751845172	0.853784871014401	0.0526774112428863	DOWN	0.247254754	0.0312310337499992	0.205440641	0.0751961589374996	0.0766228410625001	0.16240207925	0.216023720250001	0.1302444820625	0.379767282624211	4.66373215310271	4.15760742490319	4.56458641044346	4.16880539952646	4.22990230230064	3.9847258737919	4.43260517650768	4.20459431746975	3.94190337336577	5.15056123874432	4.68668836699338	4.54741435361165	4.60972087248144	4.21926824694092	4.10811153278896	3.98628253633146	4.48715967068563	4.08537211206108	4.6073530779888	4.76551781418098	4.47711093966937	4.49622252454541	4.25400656985926	4.68041708679689	4.87351391483476	4.06078113587944	4.56049668801796	4.31343235903212	3.76415585689368	4.2976845456716	4.61435858325106	4.43507392525089	4.72387854964927	4.68723391723209
ENSG00000033030	ZCCHC8	0.664741442095159	0.0170023016094213	0.527855808400961	0.0166872132161589	DOWN	0.1136552818	0.20196776775	0.4213011583	0.15043924175	0.041233889625	0.0859950226250001	0.0883124859500004	0.27086191655	0.421449595250536	2.36733727225062	2.67933096097916	2.64716816454237	2.92924077976335	1.95685479054366	2.33145437315893	2.55641080919034	3.13194929963161	2.36134719703175	2.89616021580134	3.21522079054115	2.55773307181942	2.45988216348158	2.22707812064691	2.07731958912154	2.78219875481076	2.20934532442059	1.79323771436022	1.86946095472322	2.36994083440222	1.74743685484388	2.79846113335644	2.47186829440144	2.48475159491257	3.07069307768119	2.41091137499034	1.84579986418056	2.39214568957127	2.312938261024	2.06273034670717	1.75299904898898	2.61316152497045	1.31493596973952	2.27086143118371
ENSG00000033050	ABCF2	0.98947798376142	0.379277301088335	0.837054278664073	0.516218586009132	DOWN	0.00261598519999984	0.0248185158125001	0.0428296869999998	0.238487913125	0.0765084985	0.1773746006125	0.0222025306125002	0.195658226125	0.53655833617277	4.19930562267854	4.17039826958409	3.43573900225521	3.96579911105186	4.26789731964214	3.86183066279634	4.50682497699936	4.29036719321218	4.04277985306427	3.61991509432896	3.33476961836373	3.86925481188973	3.36468939736789	3.79425059181756	4.18292243631783	3.88910703751262	4.18341482378677	3.7385574024493	4.57064922273534	3.84995048514424	4.30806754967569	4.08724797140159	3.61752623716048	3.82850962965489	3.77141145367594	4.11741501707799	4.12810087038963	3.5998349276865	3.92263544758927	3.75072532976419	4.02019248486416	4.36879695239265	3.67639772429272	3.99277278756753
ENSG00000033100	CHPF2	0.493971385358886	0.0309975309853299	0.603868848318921	0.10337093075146	UP	0.0122216462999996	0.08489917125	0.00439170729999994	0.1640156391875	0.187139652937501	0.0539452185	0.0726775249500005	0.1596239318875	0.272063831038781	5.01870615166814	5.00623457527581	5.01329033040753	4.97268072574387	4.85156690348233	5.08404308028427	4.48449362886567	4.95673597349959	4.73609699332237	4.89923229843769	4.55552376217024	4.80809500518304	4.72494190195427	5.07269520170697	4.65138077362615	4.9049596531143	4.93522680519701	4.69887858630817	4.76502562305513	4.70602685171167	4.71847623411116	4.74227118656927	5.14859602123687	4.81182243320599	4.61388985686042	4.48005982322024	4.79956901092859	4.86897029437478	4.40472185186692	4.71743636689888	4.94826595631963	4.93402812941009	4.99920573557686	5.06238270307863
ENSG00000033122	LRRC7	NA	NA	NA	NA	NA	NA	NA	NA	NA	NA	NA	NA	NA	NA	NA	NA	NA	NA	NA	NA	NA	NA	NA	NA	NA	NA	NA	NA	NA	NA	NA	NA	NA	NA	NA	NA	NA	NA	NA	NA	NA	NA	NA	NA	NA	NA	NA	NA
ENSG00000033170	FUT8	0.527651928895201	0.125041052538394	0.782448252051089	0.345225022562694	DOWN	0.1369109234	0.0646148974375	0.1626946682	0.0882671368749999	0.0776417556875	0.198311596475	0.0722960259624998	0.074427531325	0.55193432209772	3.00968421792852	3.09468744244338	3.02560491559191	3.14806589292501	2.03467606854358	2.90292608374909	2.7263012360494	3.27692616337754	3.79216468638059	2.83256284937807	2.79263111988664	3.09652485010705	2.85684814966884	2.51682607123732	3.51749701143365	3.26428880561024	2.65637154954717	2.88364491363292	2.87693164643339	3.68140071766729	3.08431251745112	3.28291481303998	2.56342852822898	3.40897006476444	3.22348672538607	3.0128725205782	2.54352436490284	2.72904579927622	2.95120075596782	3.32190743923069	3.06125002632298	3.14094097500794	2.69832727046226	2.10777257977907
ENSG00000033178	UBA6	0.771055486755547	0.0157525373775848	0.743013334367731	0.29642160091128	DOWN	0.0660968620999998	0.3571417525625	0.2344595456	0.7819978943125	0.0217837186875003	0.2782771769375	0.2910448904625	0.5475383487125	0.724693299945323	2.87251698782056	2.76359047014796	3.329051625381	2.02988272842223	1.70584723258035	1.18402128317626	1.06333697238622	2.08258724613965	2.06762114504138	1.09581047958324	1.44133576208019	2.07016246872025	1.76594889053605	2.67324372500481	2.77172131819615	2.5604578515866	2.20733251548192	1.61930510016099	1.83597645298773	1.54165970022554	2.05891085702241	2.00474061154975	1.83404798865597	2.42582470432218	2.59905909993672	2.28636181828513	2.45555874115947	2.29495282034228	2.24764502128544	2.48510082151986	2.47637413456181	2.55410760547087	1.89724336756737	2.56740650966846
ENSG00000033327	GAB2	0.117882873310367	5.3394994551345e-08	0.665942214408129	0.0023644180678566	UP	0.5675916955	0.8712174073125	0.5435586472	0.743859696125	0.2744709445	0.3777956073875	0.3036257118125	0.200301048925	0.60793382290626	1.91536821719213	1.81023292127168	1.51047899315549	2.03922196141271	2.24185980375534	1.39715606789006	2.37983422533476	1.90887563545961	1.97390076738667	1.71621262503499	1.99909820721489	1.69635272961949	2.43741347332835	1.0988757634085	1.30579024297283	2.55478557369982	1.4302556754982	1.63114369238313	1.65243416069725	1.29426942648709	1.27062048074825	2.4309756742132	0.547990306661247	2.21284477859902	2.388891343403	1.61108228825459	1.63701328722292	2.60555753858651	2.50223778367794	2.04980703943904	2.32864065708872	1.74778832209919	2.20733251548192	3.29449014408947
ENSG00000033627	ATP6V0A1	0.0881852565303311	0.0151555892364525	0.666286899245349	0.109465061505378	UP	0.2587372929	0.48182026325	0.3980344486	0.3385923729375	0.129406193	0.4119312390125	0.22308297035	0.0594420756625	0.681427701126047	3.00604595668338	3.23192412429973	2.36347771294228	2.77542172606801	3.08646377180716	2.65005781624441	3.56479854939834	3.06702680312605	3.56661343887481	4.14364529499155	3.26463893053442	2.47690458096613	3.52657689504463	3.34609487315185	3.66350052115849	2.78781729073243	2.78748466466155	2.64406443332269	2.57919028055066	2.63731251107921	2.64370057007524	3.35089808055236	3.36872435529876	2.19840850090075	2.66918687431204	2.58669392075682	3.05731851068453	3.15374841271871	1.59359243814904	2.312938261024	2.9536645631714	3.420573001084	3.65043428658287	3.85238276562508
ENSG00000033800	PIAS1	0.975348788014879	0.331379632099426	0.700729244530773	0.237412246731807	DOWN	0.00758174469999995	0.1150407303125	0.1187219096	0.2964922373125	0.0382837932500002	0.25430787865	0.1074589856125	0.1777703277125	0.625690378855896	3.14094097500794	3.2922937379503	3.07850349139449	2.99024995227671	3.2597458271923	2.99024995227671	3.73813883263047	3.30535797213575	3.23872076002151	3.02560491559191	3.5717415603898	2.49885701091481	3.20646632624411	2.25397818598322	2.74778555464967	3.20347409844723	2.83853118133525	2.69047415147587	3.60570470166394	3.15024964629318	3.63176907033939	2.56213851355418	3.52253294519348	2.67557457174042	3.35590872455062	3.26250602896025	3.43538885146989	2.88776025192935	3.18363274017186	3.54184418603548	3.42861837541953	2.82217223590661	3.54293095601198	2.64677238959504
ENSG00000033867	SLC4A7	0.542715206740562	0.637608901372399	0.990655910090516	0.76518496684607	DOWN	0.0599828577000001	0.123982894	0.1028930427	0.2522083813125	0.152259623625	0.2375749259375	0.0640000363	0.1493153386125	0.897198813235255	3.01770014338271	3.93849571266487	3.57052470010617	3.20275826663761	3.58754397797784	3.01632484601225	4.0542843027179	4.0773722630613	3.10105578512301	2.51858198368587	3.31775200203032	3.12864739355905	4.35168234598838	3.03651937824727	3.41943298022345	4.7840251258625	4.00573016735912	3.76696724393603	3.40398219289061	3.7412164895638	3.40020096713669	3.48196407110376	1.37985701313469	3.89322684439886	3.14202911627384	3.74343516572231	3.64816805896648	3.55394340233751	4.08320019177052	3.53747153628376	3.74524012516081	3.75700549589743	2.98650594484715	4.3829615552831
ENSG00000034053	APBA2	NA	NA	NA	NA	NA	NA	NA	NA	NA	NA	NA	NA	NA	NA	NA	NA	NA	NA	NA	NA	NA	NA	NA	NA	NA	NA	NA	NA	NA	NA	NA	NA	NA	NA	NA	NA	NA	NA	NA	NA	NA	NA	NA	NA	NA	NA	NA	NA
ENSG00000034152	MAP2K3	0.0244999880809572	5.8975115563991e-07	0.517202591303604	0.203487645080471	DOWN	0.3351320055	0.163905975125	0.342690071800001	0.0868908938124999	0.303049606875	0.5614045421125	0.171226030375	0.255799177987501	0.541073338674713	6.06812378127251	6.42350092231118	6.2132780132096	5.6821748795534	6.39354758176911	6.11105694096674	6.28625707181094	6.46345258255221	6.27519645041244	5.92144205283977	6.49778520343902	6.69938161173076	5.95410564686343	6.305272505794	6.34423396460251	5.88365808053912	6.2464684382491	6.28744613557767	6.17817154824353	6.57410144985233	6.1980613799563	5.84367301732332	5.7719441731019	6.19568156452621	5.80743916763755	6.23191128602654	6.40985803911232	6.13643444650145	6.20481559169314	6.45418587635692	6.37537538039403	5.98362409508431	5.57002962657532	6.3357939024081
ENSG00000034239	EFCAB1	NA	NA	NA	NA	NA	NA	NA	NA	NA	NA	NA	NA	NA	NA	NA	NA	NA	NA	NA	NA	NA	NA	NA	NA	NA	NA	NA	NA	NA	NA	NA	NA	NA	NA	NA	NA	NA	NA	NA	NA	NA	NA	NA	NA	NA	NA	NA	NA
ENSG00000034510	TMSB10	0.18587773129268	0.0265744396362337	0.853249978136572	0.012427736011677	DOWN	0.112252513800001	0.26531965325	0.0414058073000003	0.124956347125	0.160471717562501	0.2299883171875	0.153067139449998	0.0835505398249996	0.489615192517412	11.9769202095228	11.6615213132233	11.8110363050649	11.3672083356553	11.3672083356553	11.5400216417689	11.5400216417689	11.6615213132233	11.8862982383275	12.3061372661114	12.3061372661114	12.0692773729643	11.6615213132233	12.1734361565611	11.8862982383275	11.6615213132233	12.0692773729643	11.8110363050649	11.9769202095228	11.8862982383275	12.0692773729643	12.0692773729643	12.9935512859851	12.3061372661114	11.9769202095228	11.5400216417689	11.7370043785373	11.9769202095228	11.9769202095228	11.8110363050649	11.424702091314	11.313542927151	11.1803168233486	11.2181120760502
ENSG00000034533	ASTE1	0.609176146618437	0.201683994872512	0.89922718181374	0.269964650731676	UP	0.1030876347	0.128682376625	0.157466959	0.279572605125	0.0514968453125	0.0581675198875	0.0255947419250002	0.122105646125	0.528096080170043	0.944841157864782	1.14676868164794	0.518398522909026	0.98429147764468	1.03837835545163	1.27183930782462	1.27960789547125	1.00862672680742	1.34660041159379	1.67494878578988	1.58470339347036	0.8993012843712	1.16308748453182	1.83418731110255	1.11319617033846	1.49040701335444	0.749826807650778	0.248991598979384	1.04632633215895	1.02053198128849	1.26521517982794	0.500714102447493	1.25365036409529	1.10622777309491	0.487198539551561	0.861609585752055	0.696760400794209	0.924525086837454	1.0285409793842	0.454747390170918	1.06190859915122	1.51550261403155	0	1.25290113464665
ENSG00000034677	RNF19A	0.579363826360935	0.00260050092613724	0.714507376399513	0.668796731627177	DOWN	0.2123076919	0.3902191824375	0.2879645069	0.825075552875	0.0902654533125	0.449465008749999	0.1779114905375	0.537111045974999	0.654030547065215	3.8403101246002	2.84019454103401	3.65007554041851	3.38568307529305	4.18341482378677	3.68493361441106	3.98258636930365	4.25354191721408	4.16608650776609	3.17358742987881	3.96666596796432	4.01777907000717	3.9847258737919	4.41108292335402	4.82631659123754	3.76896166380478	4.00228534611909	3.75700549589743	3.79662880015247	3.70287327946489	2.64171317337447	3.81209128687205	2.49231093754585	4.06420890094224	3.01770014338271	3.69092847694362	3.7345904066962	2.82918959796761	4.17124309330272	3.92840002579412	3.85687597277674	3.87055023766803	5.32385391659184	3.76374342398846
ENSG00000034693	PEX3	0.303090461816052	0.286152253606193	0.842750399629623	0.130999628081184	DOWN	0.0905548403000003	0.1845983620625	0.3263705611	0.2053273849375	0.0970962946875	0.3121829926125	0.0940435217624997	0.1210431761625	0.633844134643716	1.55939236387735	1.81488717863541	2.78883070758883	1.92979766066486	1.79387547936343	1.68908687002109	2.19437071043812	2.65869134900989	2.4712278626875	1.77678123151936	2.48062333988605	2.7263012360494	2.24353372236875	1.88289037418157	2.67933096097916	1.85165560671168	2.58419817856346	2.26762360860997	2.38984682033629	1.73716953382642	1.89561176378264	1.61896321008313	2.61143308778841	2.41091137499034	2.17040014940195	1.63476901527481	2.44468523495725	1.86728668627354	1.30903902774697	1.49212449475978	1.52705023964659	1.53083648077281	2.50183850743592	1.53145118809179
ENSG00000034713	GABARAPL2	0.305785474381324	0.0942744413216472	0.578013135730284	0.530208429821637	DOWN	0.2024866326	0.00087286587500035	0.3930004327	0.1225827699375	0.1214128045	0.1884709687875	0.201613766725	0.2704176627625	0.43177128300012	4.97436962485197	4.75793772303511	4.87227414899648	4.6573434620339	4.60779867254469	4.66573444832442	5.09563818894632	4.70969247731236	3.77213436062067	5.40417243368694	4.85513829706175	4.40751676169387	4.98112374664072	5.17637958715301	5.10084542857344	4.7040109798354	5.00669406152586	4.3111886961127	4.59787252078405	4.10719663081075	4.7989355723546	5.07633807228696	5.01632578041327	4.69738885466745	4.86841700017701	4.50308900808838	4.33108360901031	4.53092188445465	4.12508930705817	4.00310149268207	4.84590214930728	4.34082729292559	4.1595571535909	4.55206618125857
ENSG00000034971	MYOC	0.786819838415065	0.104488408797895	0.885112359723174	0.593640675942705	UP	0.12176971	0.166531404125	0.137196616	0.344221498125	0.1052626819375	0.0570005060625001	0.044761694125	0.207024882125	0.711827158763966	0.293243252454395	0.395972970439565	0	1.89598155893174	2.08222537153886	1.78115295950207	0.69961139051306	0.648158853243609	0.976954059574816	2.40298343494779	1.12898431961548	1.77648283816058	1.89873917078656	1.13879898401336	1.72434425630431	0.775758696304655	0.995617128010536	0.657195335817542	1.08220162771491	1.57419505706956	1.02040644000879	1.12217706800841	0.707969571423265	0.510489149899116	0.425064776940656	0.264901178384748	0.819522020301703	0.627473076464456	1.06871350094981	0.584720949305963	1.587205672637	0.664661485781832	0.629177925571634	0.876686066790407
ENSG00000035115	SH3YL1	0.860189408133971	0.0290709538365265	0.880973491841641	0.624300400476875	DOWN	0.3110478813	0.00363923181250003	0.4667762924	0.4392803955	0.21807068025	0.0618420723374999	0.3074086494875	0.0274958969000001	0.66901188827402	2.40229000035935	2.47499800526153	2.51364784852572	2.56178630312878	2.64790779761854	2.30718158125387	2.2966227331783	1.72915540884142	2.74676555325313	3.60919601684447	2.56768320230596	1.63146511253026	3.21485762643457	3.17465839243726	2.99631107468452	3.36184056523308	2.70891996633761	1.9684177589501	2.70927292433554	2.18399861358764	2.07895659471267	2.49603137351168	2.43869848854281	2.66953507850736	2.34964198465195	2.59058122327499	1.77957596481102	2.38859747990726	1.7630570679215	2.03051747354119	3.42794762245539	2.6681804738891	2.00474061154975	2.29071783687721
ENSG00000035141	FAM136A	0.0254170121279071	0.0236974187702055	0.938446589119056	0.0993578274774048	DOWN	0.1261639774	0.2848570734375	0.260075513	0.330147432375	0.425561424	0.3369402473375	0.1586930960375	0.0700719193750001	0.501660970542653	3.82473838571195	3.46406566118459	3.43463732383556	4.47533498263397	3.71493847898773	3.88299230104682	3.13119061516237	3.28291481303998	3.25223345436153	3.84181204304066	3.63325849780517	3.21599718595004	3.34385239797912	3.39651572058159	3.1592363336264	3.36872435529876	3.39763892257512	3.17179069743249	3.89825729002619	4.00487506857711	3.9426796073317	3.90532821749805	3.95307214553843	3.26770222447136	3.47961809860399	3.88508472306886	3.774880195811	3.87992518648173	3.15477784542218	3.44587728177713	3.82232422257253	3.36579058575281	3.09285253694086	3.02600778932877
ENSG00000035403	VCL	0.0819828109251222	0.00938497750212098	0.730804853313013	0.20549064527553	DOWN	0.383498920199999	0.370737864625	0.3266910231	0.263413017	0.197603625875001	0.14708667535	0.0127610555749991	0.0632780061	0.519903596027925	5.44142956214853	5.0469222102131	4.83155349081676	5.34847448585404	5.38900639317138	4.90668666180035	5.67163947933915	5.22197554263488	5.18041712004516	4.52215095950616	4.7867627668449	4.62483458879268	5.74033728010863	4.97800346762192	5.22896650367685	5.89393142734555	5.00938410453011	5.53139282806863	5.63498011546921	5.64924382216824	5.14995553715126	5.40417243368694	4.10944454485502	5.70644984683062	5.45548330621571	5.38359517249037	5.41552038316394	5.78181119128908	5.48508301902939	5.05172287680548	5.58795780769047	5.05599914087491	5.07944839290855	5.34697996386225
ENSG00000035499	DEPDC1B	NA	NA	NA	NA	NA	NA	NA	NA	NA	NA	NA	NA	NA	NA	NA	NA	NA	NA	NA	NA	NA	NA	NA	NA	NA	NA	NA	NA	NA	NA	NA	NA	NA	NA	NA	NA	NA	NA	NA	NA	NA	NA	NA	NA	NA	NA	NA	NA
ENSG00000035664	DAPK2	0.201028128198807	8.00679875205677e-07	0.782448252051089	0.0135123200679098	UP	1.1265089077	0.8587650629375	0.8798736495	0.364952744625	0.3778705124375	0.130693452325	0.2677438447625	0.514920904875	0.934640324153076	2.41024321919046	2.24126128253768	2.44270802778278	1.85809713314381	2.43127605203368	3.02881926973507	2.20516372002894	4.41361549699439	2.80557818396074	2.56898687945848	4.10605109933099	4.25911506851168	2.38352523034804	4.68818245715266	3.53807459257759	2.98044758926582	3.81013745093283	3.85770850285186	2.27420708958962	2.63223046955701	2.61880025205239	3.12148522081587	4.41058233212411	3.40354033909055	1.39250712734596	3.01214717267452	2.51644341989772	2.37687680786184	3.09114528421212	3.89948911258805	2.2992272119167	4.04632239272161	2.70989731565732	3.26359634632259
ENSG00000035681	NSMAF	0.865503446857609	0.299589484596866	0.665942214408129	0.622363837791988	DOWN	0.0155330902000004	0.123891519375	0.0414050929999998	0.2544596553125	0.0399802648124998	0.22748658395	0.108358429175	0.213054562312501	0.488988339164862	2.90582336497447	3.01214717267452	2.60590783817027	3.12148522081587	3.6958259684535	3.13830181374634	3.06395613595198	3.12003112110732	3.77894678189232	3.20572590639549	3.27328014570962	2.59366175087571	2.95015806279624	3.03270744052128	2.84370703303461	3.65840078971837	3.1825841127206	3.53464952463813	3.27222780908862	3.29880452877116	3.06529383261887	2.79880947921009	2.84127195448606	3.34457686633037	3.42093505515947	3.21911139248048	3.45985152806631	3.41943298022345	3.296521930457	3.03800683671316	3.45712390839704	3.69667890487499	3.92757714209287	3.85031399216173
ENSG00000035687	ADSS2	0.587041367857615	0.000758731040058467	0.925215648099736	0.317706793596303	DOWN	0.1864955419	0.2773942883125	0.1113431936	0.0758407816875	0.00857070206249988	0.1178304562625	0.0908987464125	0.0355024119125003	0.375023231471573	3.82022040615669	3.98393555882681	3.97630784673253	3.36145161508979	3.99236336529937	3.59353397018294	3.45152174928842	3.90204193765883	3.76535460223736	3.37765584973145	3.58754397797784	3.49559231134965	3.63645909427666	3.91023986108622	3.80502699640784	3.53111641219197	4.01143009595772	3.2433572918883	3.75854437020668	3.83660411156131	3.74663978764675	3.57644620582835	3.21041227411908	3.75894148726028	3.80663388981889	3.45452889158807	3.66169325987689	3.43682471135137	3.73272954509003	3.82385907870546	3.61449704789003	3.96065560960553	3.68782980145755	3.45037927093445
ENSG00000035720	STAP1	NA	NA	NA	NA	NA	NA	NA	NA	NA	NA	NA	NA	NA	NA	NA	NA	NA	NA	NA	NA	NA	NA	NA	NA	NA	NA	NA	NA	NA	NA	NA	NA	NA	NA	NA	NA	NA	NA	NA	NA	NA	NA	NA	NA	NA	NA	NA	NA
ENSG00000035862	TIMP2	0.118471115213595	0.037383485671017	0.808209331167158	0.0481697921734865	UP	0.2698123383	0.118221899	0.1400174957	0.0234227841249997	0.53644639525	0.548296235775	0.1515904393	0.116594711575001	0.749015055227202	8.20185789839937	7.97302522499934	7.90294791570626	8.18233012501767	8.33327006452364	8.18233012501767	8.38904469471017	8.56691300876471	8.37118189688988	8.23329910881868	7.9985053235236	8.06658415201777	9.1836199944889	8.75318460034405	9.24605754289914	8.45555263367436	8.19247378024988	8.34454007832703	7.92005746036583	7.62052853852093	7.55136708486445	8.02624517632191	6.57101579570704	7.81140742411643	8.11985484276441	8.18720097158311	8.19247378024988	8.36470887379121	8.18233012501767	8.00750619838054	8.84025843686892	8.62228477392671	8.57276463953572	9.30973942908579
ENSG00000035928	RFC1	0.103520750773317	0.49426582416076	0.876980906058351	0.105078350326822	DOWN	0.1477721519	0.12992889375	0.1238004189	0.1837185075	0.0980840600624999	0.3158670171125	0.0178432581499997	0.0599180885999999	0.645875706441167	3.22456666055782	3.63058098995631	3.69716015795311	2.83075632465199	3.92953437805397	2.75558473901246	3.04288699400992	2.69663788557474	3.87055023766803	3.18158711995246	3.08570118857225	3.68818789188564	4.19086910839964	3.26689409745561	3.83952485741766	3.95707229864937	2.86193794285975	3.39723082964006	3.16882517472137	3.39723082964006	3.25595040856917	4.01397865495014	3.06740700627937	3.56271126795754	2.94415751995757	3.08646377180716	3.49678115312572	3.26731721361522	3.32190743923069	3.49633999585436	3.58409916864461	3.05307177545421	3.5613248438422	3.57254014323539
ENSG00000036054	TBC1D23	0.0844458860780693	0.00329195669437011	0.749001861639349	0.117767287594273	DOWN	0.1544909167	0.5003552885625	0.0435195916	0.0799156653124999	0.0524738847499999	0.2569944134	0.3458643718625	0.0363960737125	0.480229530749803	3.5315098516624	3.41001615998082	3.38643702855519	2.72974795967353	3.33964085859847	2.80286132794729	3.45907151787729	3.44213838517157	2.70495174791569	2.36963921981277	3.1825841127206	2.70068422996077	2.53223290917956	3.0750043427236	3.07255407407824	3.66085809668079	3.50856252762033	3.32788667157232	2.66384022798754	3.09285253694086	3.41037210506437	3.2351409121897	2.62565422471493	3.09577375011862	2.62462256105727	3.25154277185635	2.30623834344891	3.38860518882727	2.81218176925809	3.82270495252028	2.86660846632282	3.2743201019834	2.98718229603603	3.23154238233989
ENSG00000036257	CUL3	0.781809324940555	0.362638877739443	0.913891177314375	0.579511782198764	DOWN	0.0523631764000001	0.2587347678125	0.1759126709	0.05042472425	0.1174420786875	0.137407882425	0.2063715914125	0.12548794665	0.537469107659923	4.15323974363521	4.06738653559026	3.93655549693044	4.09011062774838	3.44213838517157	4.18589131664813	3.83869184826705	4.11199464983771	3.66320118359598	4.4590292095026	3.58440901466232	3.49087576488525	3.6983817703654	4.27803744589343	3.83750256668258	3.87194465333531	4.25574147695823	4.07268110440466	3.77141145367594	4.21612686800477	3.68008671589487	4.23569694447231	4.57825493093605	4.14796312409269	3.53532580874448	3.73151746954564	3.49976893720803	4.02191342059003	3.9337705376949	3.40209268102793	4.02837805860904	4.38428085654683	3.95143339345185	3.30289457421647
ENSG00000036448	MYOM2	0.49321371425298	0.350741948098753	0.623525321924552	0.210956256710582	UP	0.2502961614	0.3447023064375	0.4564909372	0.2292866198125	0.2452689150625	0.5769338701625	0.0944061450374998	0.2272043173875	0.89969092425601	1.09324936351422	1.51804960754892	0.962253313811905	0.745534563058359	0.884943184271551	1.34194092908298	1.24884117429997	1.65599156339932	1.63576470322044	0.487517887674134	0.618940185699745	0	0.690258006057946	1.11562942652217	0	1.65243416069725	1.99623760600391	1.24300666656242	0	0.361842332563721	0	1.55593656335918	3.06010677951411	0.79754421813202	0.920103652732897	0	0	2.15154378900623	1.83664007604628	0	2.02230431597602	0.964489230578556	1.80331177677807	0.522539393653859
ENSG00000036473	OTC	NA	NA	NA	NA	NA	NA	NA	NA	NA	NA	NA	NA	NA	NA	NA	NA	NA	NA	NA	NA	NA	NA	NA	NA	NA	NA	NA	NA	NA	NA	NA	NA	NA	NA	NA	NA	NA	NA	NA	NA	NA	NA	NA	NA	NA	NA	NA	NA
ENSG00000036530	CYP46A1	NA	NA	NA	NA	NA	NA	NA	NA	NA	NA	NA	NA	NA	NA	NA	NA	NA	NA	NA	NA	NA	NA	NA	NA	NA	NA	NA	NA	NA	NA	NA	NA	NA	NA	NA	NA	NA	NA	NA	NA	NA	NA	NA	NA	NA	NA	NA	NA
ENSG00000036549		0.202706742192912	0.168216222429982	0.89922718181374	0.171732376519964	DOWN	0.3062542479	0.3877782086875	0.3924945305	0.20219509225	0.390313721	0.1184903219625	0.0815239607875	0.19029943825	0.789956037668893	1.47356049571028	2.07149404621762	3.46292048421234	2.21055173514758	2.81459587422567	1.87721176627128	2.78122903777334	1.95747162425533	1.3485939412652	1.47113137061174	1.55412621783817	0.707672202757613	1.68367995886634	2.28185925694989	1.81524005629371	2.64610094064847	2.52260395875303	2.32523744553964	2.69047415147587	2.77856140144561	2.77856140144561	2.36836899850797	0.794295318794403	1.90636421183915	2.44972231971346	1.66649909459182	1.5244680602928	3.20756228623775	1.47833203024242	1.31116655840799	2.087068722779	1.78172544584415	2.60281878035729	1.83727893705302
ENSG00000036565	SLC18A1	NA	NA	NA	NA	NA	NA	NA	NA	NA	NA	NA	NA	NA	NA	NA	NA	NA	NA	NA	NA	NA	NA	NA	NA	NA	NA	NA	NA	NA	NA	NA	NA	NA	NA	NA	NA	NA	NA	NA	NA	NA	NA	NA	NA	NA	NA	NA	NA
ENSG00000036672	USP2	NA	NA	NA	NA	NA	NA	NA	NA	NA	NA	NA	NA	NA	NA	NA	NA	NA	NA	NA	NA	NA	NA	NA	NA	NA	NA	NA	NA	NA	NA	NA	NA	NA	NA	NA	NA	NA	NA	NA	NA	NA	NA	NA	NA	NA	NA	NA	NA
ENSG00000036828	CASR	NA	NA	NA	NA	NA	NA	NA	NA	NA	NA	NA	NA	NA	NA	NA	NA	NA	NA	NA	NA	NA	NA	NA	NA	NA	NA	NA	NA	NA	NA	NA	NA	NA	NA	NA	NA	NA	NA	NA	NA	NA	NA	NA	NA	NA	NA	NA	NA
ENSG00000037042	TUBG2	0.223455465528251	1.91996940363938e-05	0.836114920578838	0.045685748146538	UP	0.1523761461	0.3179202109375	0.3832557465	0.37073280925	0.0582838182500001	0.2363508203375	0.1655440648375	0.0125229372499995	0.380981668605922	3.97844259472233	4.18378331716431	4.01021038643274	3.76079404079397	3.24663756474083	4.20167110417504	3.89700849202886	3.49903707674011	2.95295916133159	4.2050529653074	3.8403101246002	3.69015101956769	3.93565213058327	3.93035214296665	3.47369783295889	3.68537146483903	3.774880195811	3.52612776675071	3.90404790712851	3.8679310487332	3.4024326523289	4.41843914350442	4.15538222684901	3.46026807617519	3.91314515822149	3.68858333483493	3.28215785940372	4.14448984669002	4.13178534830018	4.01021038643274	3.80339635317056	3.76005651982212	3.08204610386797	4.45617848484193
ENSG00000037241	RPL26L1	0.087396185014281	0.288693750454378	0.80106984393921	0.0395802015130083	DOWN	0.0879557968000002	0.0707925909374998	0.2412444065	0.1471361961875	0.3649131504375	0.287968145987501	0.0171632058625004	0.0941082103125002	0.496767014669466	5.63142322629186	5.97850699143248	5.93409617295977	6.1600666771892	5.7859798530007	6.0633711640898	5.90979052487996	5.43985255180866	5.66724372505124	6.13066048961053	5.89876164048852	5.77013347111667	5.22759506227246	5.43051659496702	5.37390796299458	6.46945259687142	6.38967094778733	5.79667105073059	6.2137923344544	5.97449436715729	6.02674757005909	6.55892199287051	6.81212271735524	6.29625093528433	5.91596682478127	5.80241308986148	5.65035565621763	5.97958243376113	5.80537548220049	5.20603021794298	5.82166650852991	5.52553779427852	5.36166849866646	4.5685833147283
ENSG00000037280	FLT4	NA	NA	NA	NA	NA	NA	NA	NA	NA	NA	NA	NA	NA	NA	NA	NA	NA	NA	NA	NA	NA	NA	NA	NA	NA	NA	NA	NA	NA	NA	NA	NA	NA	NA	NA	NA	NA	NA	NA	NA	NA	NA	NA	NA	NA	NA	NA	NA
ENSG00000037474	NSUN2	0.0495230672929139	0.00163305398246449	0.516991413705699	0.00100700951837693	DOWN	0.1407719233	0.3170384399375	0.0874082821999993	0.2557154324375	0.2453679145625	0.2533272809625	0.1762665166375	0.1683071502375	0.441083193458361	4.62328015034736	4.97211879293402	4.71479870892279	4.56176778932383	4.43452751130603	4.5613671468971	4.20459431746975	4.76015711306755	4.54461705073677	4.54967177691961	4.55996990262421	4.05634991850593	4.2945329545868	4.60301347596989	4.68414223476369	4.63356109445778	4.90668666180035	4.633102032568	4.82579883423889	4.48871694563183	5.16134056194324	5.06238270307863	4.94660760758149	4.79468938259913	4.41108292335402	4.84295161907831	4.77772155631741	4.6545463082264	4.71418844288719	4.76717337143019	3.93565213058327	4.57575350437219	4.31508935143507	3.93981380552618
ENSG00000037637	FBXO42	0.549502039364024	0.384051073768491	0.557073035185531	0.168727324108237	DOWN	0.237573323	0.2625113285625	0.1669627715	0.40472192525	0.22754186125	0.2991419064375	0.0249380055624999	0.23775915375	0.558995611794078	2.17002419872938	2.00596768066996	1.70081436471122	2.13339033579539	1.76787086853817	1.99260959033536	1.85082238281087	1.68007935662496	2.22979238075536	2.66953507850736	1.82328621754633	3.1714176341815	2.40263904172993	2.29788251180932	2.22071454092519	1.96938845194537	1.89901890107401	1.65520539379989	2.51992823372181	1.98969294510392	1.57666068915392	2.85837699309121	2.12750344148788	1.6186452261102	2.02440847406429	1.60249315194258	1.28502029518829	1.06444892614455	2.09343386591179	2.54245446011224	2.28218255715449	2.05988416972782	2.16469866242375	2.13605597264723
ENSG00000037749	MFAP3	0.387990229879618	0.258717232968806	0.9649451613675	0.89746461646477	DOWN	0.1051862329	0.0120397423749998	0.4089459498	0.190502100625	0.1436097116875	0.2448275855875	0.0931464905250001	0.218443849175	0.68299677723806	2.17079457962089	2.33546173523852	2.43420909881183	1.24343171903342	1.88012198135638	2.64543596340263	2.02440847406429	2.21884416437024	3.5120893385883	1.80061409955397	1.34426012180564	2.12652858316323	2.41318228776131	2.01059752830028	2.04634494442762	2.3949384202564	1.9684177589501	1.6366471056657	2.55190088215276	2.4712278626875	2.5052937699494	1.46863068426528	1.46556630434973	2.94237993775121	1.98417461846124	2.36797663172721	1.72204370533102	1.55564189438121	2.59710595360458	2.12620463845205	2.09150644211079	2.27861543097878	2.60555753858651	1.85385952948519
ENSG00000037757	MRI1	0.674082227587697	1.76960509902967e-06	0.753064048824661	0.344498976728725	UP	0.5333296059	0.8421919325	0.3572919708	0.792256011375	0.1467500450625	0.2728517590375	0.3088623266	0.434964040575	0.671982925663137	3.84859934869398	3.69372315200055	3.15410078086741	3.18434902742775	3.4552409785204	3.04976499216455	4.27446101812991	2.71034803571098	3.43463732383556	3.63714226947975	2.98405804786826	2.93595294696732	3.49678115312572	2.50763031238738	3.22532982673203	3.73691433596547	2.85643895588657	3.12938837739698	3.09255462094058	3.01041841407357	3.41910967516264	3.66040966996037	2.99294368568261	2.93880172605942	3.46406566118459	3.27032083198065	3.61917652269044	3.41076038929383	2.99161906609938	3.32685540821816	3.04862336763353	1.70911745780581	2.53595940425787	4.46559045214247
ENSG00000037897	METTL1	0.801978982010506	1.14819623957194e-05	0.892186726555513	0.907092378572163	DOWN	0.5495305194	0.640682015	0.409988938	0.255812206375	0.0691676067499998	0.176160620475	0.0911514955999997	0.154176731625	0.482068614166031	3.07810836294621	2.8957931131773	3.55211749629705	2.74741262325152	3.4432602416998	3.84908718579904	2.94386080737477	3.52826494685076	3.70322722980807	3.34676029481098	3.6890099688397	3.28557164732773	2.24732723912503	3.79046930635883	3.71725449235402	2.20673893687343	3.24746148272825	3.12975089743597	3.69962188805186	3.76415585689368	3.45190381961505	3.22135453137659	4.20868419817048	3.60344489120934	3.1595897393061	3.33888423859858	2.56867987611901	3.31642168091229	3.55651791570162	3.20604788848661	2.81528081439061	3.296521930457	3.60344489120934	2.78748466466155
ENSG00000037965	HOXC8	0.230265114839402	0.01030185645658	0.851107917959879	0.0929692007955924	UP	0.1132071246	0.4313296875	0.3640651952	0.3669984183125	0.125719079875	0.4409084196625	0.3181225629	0.00293322311249988	0.954564365812384	2.17724809875532	2.04906367740109	1.50505494433263	1.0553026214088	1.00022487643463	1.73040510960531	1.68527819011126	1.4581950119117	1.43170883798415	1.77154464689614	1.67096667769959	1.41123087623693	2.4638432714	1.63443957293908	1.51454551166159	2.1769453161383	1.87102678458917	1.1956275627897	1.27646058922375	1.00791979347344	1.734738463418	2.39396440469682	2.37951707774713	1.70229367003564	0.689769220153322	1.24120046024563	0.572502326948926	1.5988277014191	1.84455882133256	0.850424540154728	3.59816659385433	2.4280791379118	2.58298604248933	2.2001253901591
ENSG00000038002	AGA	0.78158397023443	0.945458305697166	0.706488643681122	0.410556478331256	DOWN	0.0806885773000001	0.0306891888750003	0.0123530773999998	0.0487125766250003	0.2239015575625	0.1128365151125	0.0499993884249998	0.0363594992250005	0.80512640069615	2.81149175943935	2.69530723930566	2.52754526253753	2.85056301710878	2.69734189913675	3.0291259334611	3.47653898300504	2.99728542381094	3.22382561531805	3.91914890479779	3.87650296817544	4.36520219444248	3.51560719718675	3.56544825433345	3.54144392862582	2.90331423851819	3.20796597840463	3.09924036249569	2.4903172515918	2.79777745552088	2.90549487157267	3.69445593437665	3.83138881108153	3.21984817731347	3.29341744528529	3.6273870680859	3.28701082305203	2.3642306002157	2.82956592524772	1.99681756949502	3.24663756474083	3.71688645452567	3.47580207268866	2.03272566314945
ENSG00000038210	PI4K2B	0.941565536337828	5.75748656697443e-11	0.567306241980683	0.227719449692913	DOWN	0.3317815616	0.688738934	0.6372990371	1.055117739875	0.1469568365	0.207818166875	0.3569573724	0.417818702775	0.467712820556153	2.5604578515866	3.07531199411686	2.70001745463492	2.38596020266105	2.68579594502979	2.16339224165448	2.09707454804282	2.75057972922911	3.02131555957454	1.03273108412502	2.26792972253052	2.32454191438381	2.35244672287363	2.44433108110032	3.33852707677467	2.32593598926884	2.81077820933313	3.17323173166521	2.5600898706715	2.9580898188086	3.07461469287368	2.32523744553964	1.71340129939542	3.17756400342949	2.5182328269658	2.53359142749798	3.48494093811515	2.66104924994475	2.8972221776388	2.73406055845388	2.16371847015601	2.86016720209177	3.78057378557643	2.08516899401206
ENSG00000038219	BOD1L1	0.918590322718487	0.054549130701386	0.726976168215221	0.404386808307267	DOWN	0.0197060649999998	0.14765611825	0.0473550821000002	0.316890811375	0.0149481532500002	0.251243993475	0.12795005325	0.269535729275	0.634630991226556	3.04827951844373	3.21638854036162	2.83469007892772	2.94159337672092	3.41771097715848	2.85643895588657	2.96047016816712	2.79712770226035	3.0471598940782	2.60316782775229	2.80084541587907	3.12109258818355	3.31775200203032	2.90759211120014	2.93480959069019	3.23447962502758	3.23447962502758	3.05342753480969	2.99865777346877	2.86260535400094	2.52826653393986	3.0660290631084	2.48475159491257	3.28966369247042	2.71455104072438	2.90129861390499	2.93521811785923	2.4685529159311	2.92779405928802	2.27921523255356	3.31388668549361	2.7818660207193	3.24559054382383	2.87545936343116
ENSG00000038274	MAT2B	0.21355879888348	3.04626057504147e-06	0.224979931563797	0.0350993974172754	DOWN	0.2531889137	0.835868552375	0.0231716226999996	0.89747627675	0.2450075330625	0.5829757938375	0.582679638675	0.874304654050001	0.552031105406043	4.05713430436847	4.1304872438452	4.54014276581695	4.20077504523587	4.44073758654547	4.37140043087904	4.60447875811996	5.10986251072255	4.71171594270392	4.17293679529907	4.96962317808644	3.9114973598516	4.16317171076909	4.6133591484299	4.6355186696323	4.11741501707799	4.59698031188403	4.40325474180168	3.918702449904	4.01603818778493	4.15113795402733	4.11115124298905	4.05305409215295	4.17206018146391	4.25400656985926	4.05347196514308	3.7765457002375	4.27675389869897	4.42480073480524	2.97153598453493	4.22723462983236	4.93764502793114	4.90894709666762	3.15890217835695
ENSG00000038295	TLL1	NA	NA	NA	NA	NA	NA	NA	NA	NA	NA	NA	NA	NA	NA	NA	NA	NA	NA	NA	NA	NA	NA	NA	NA	NA	NA	NA	NA	NA	NA	NA	NA	NA	NA	NA	NA	NA	NA	NA	NA	NA	NA	NA	NA	NA	NA	NA	NA
ENSG00000038358	EDC4	0.230265114839402	0.0750848385380463	0.91516108557827	0.198511984782781	DOWN	0.0773380054999997	0.146967885	0.1242681114	0.1107543943125	0.0862307020624993	0.142346864475	0.0696298795000008	0.0135137170875002	0.436337584563085	4.5468593267793	4.10471913944178	4.28202073071349	3.93122818880177	4.14882384317959	4.22685499348449	4.43355623227843	4.3111886961127	3.54862868669468	4.05223019112967	3.82599105248749	3.9771662121019	3.97518376324718	4.29348190639436	3.50583062893605	3.99407618646727	4.20907082076786	3.61555460384081	4.1408031125656	4.66471797900533	4.0893509807726	3.87325205589187	4.33760660189977	4.23984590586801	4.40705913287485	4.40426693868736	4.51199799747752	4.7408220893219	4.5685833147283	4.85513829706175	3.77377930422121	3.97105172466904	3.21638854036162	4.23663523237837
ENSG00000038382	TRIO	0.711799566901747	0.0607317097247354	0.765475178023741	0.955161794124884	UP	0.2018278311	0.0193827560625	0.1291125535	0.226265055375	0.2105356315	0.107827457537501	0.1824450750375	0.0971525018750006	0.665782527595186	4.7722964013192	4.62542325389587	4.40000278364171	3.51789286213676	4.23519321044806	3.34497071964173	4.51621630221299	5.13897848953398	4.47668819903433	3.64927574684697	4.09165776983443	3.82769456140183	4.69172424911347	4.78506927469301	5.55151223164295	4.62835002564236	4.34944904927573	4.7444293502072	4.77727393130762	5.16134056194324	4.41207504922355	4.32174878727003	3.60762644844297	4.78852529963961	4.68915317383284	4.85996510571317	4.73449312157354	4.649443954742	5.37695057153861	5.22411001144298	4.86340242791356	4.95539485127994	5.38974906968894	4.54070276617827
ENSG00000038427	VCAN	0.56962951237139	0.165608877403344	0.567306241980683	0.824341689952684	UP	0.2160358858	0.3332722766875	0.0238418562999998	0.109707571375	0.0719705182499997	0.1311315877125	0.117236390887499	0.0858657150750002	0.864570455206408	7.25230962689468	7.12422144578902	7.42161626064307	5.70994924949897	5.88866411155679	5.40417243368694	6.20622472480922	6.33879283810683	6.39354758176911	5.4875246899677	5.76640648519444	5.79114254688751	6.26995349620259	5.54628119900768	6.19080632913891	6.67413816436924	6.07374378661769	6.59007535876573	6.60672922211777	6.66356435775237	6.16120418553935	6.16120418553935	4.51199799747752	6.76393033023501	6.56653749571103	6.86615461091816	6.77893392237722	6.81570053559684	6.81008566596544	6.49326144085659	6.79461643500811	6.68769073088696	7.08871037979527	6.48396007055128
ENSG00000038532	CLEC16A	0.674165463364041	0.146231210156978	0.88006547043988	0.781948678475591	DOWN	0.0723738569000001	0.139914647625	0.0986244671000001	0.17076890525	0.0298611906250001	0.0344648380499999	0.0675407907249999	0.0721444381499996	0.49750878215234	2.22489867959131	2.39863617714678	2.4903172515918	2.81968181971386	2.50560708614251	2.61500994782421	3.06702680312605	2.25300997892399	2.96756653198337	2.62775284659922	2.1614839564722	2.12460405458588	2.32017362689819	3.25932588807699	2.34330493298796	2.36935561022816	2.30528831404592	2.13493544288067	2.0805994847535	2.50024588673064	2.04532800410782	2.70038495444676	2.46645841178028	2.4171785286837	1.90055968137744	3.14950662423637	3.709901386473	2.48154344583167	2.31615315185266	2.73007505624697	2.51100898619195	2.29138310677924	2.97898576904526	2.05299029341289
ENSG00000038945	MSR1	NA	NA	NA	NA	NA	NA	NA	NA	NA	NA	NA	NA	NA	NA	NA	NA	NA	NA	NA	NA	NA	NA	NA	NA	NA	NA	NA	NA	NA	NA	NA	NA	NA	NA	NA	NA	NA	NA	NA	NA	NA	NA	NA	NA	NA	NA	NA	NA
ENSG00000039068	CDH1	NA	NA	NA	NA	NA	NA	NA	NA	NA	NA	NA	NA	NA	NA	NA	NA	NA	NA	NA	NA	NA	NA	NA	NA	NA	NA	NA	NA	NA	NA	NA	NA	NA	NA	NA	NA	NA	NA	NA	NA	NA	NA	NA	NA	NA	NA	NA	NA
ENSG00000039123	MTREX	0.0964380686969007	0.127246711612491	0.606555533637633	0.0184284490977126	UP	0.231851934800001	0.0276868421875003	0.1009305352	0.0905819211874999	0.6772053658125	0.891719072437501	0.2041650926125	0.0103486140125	1.23379243553438	4.7065110008127	4.96598922158264	5.04395783992404	5.76250498295739	5.94122466120078	5.55952172785005	6.06449656440925	6.02455765947411	5.50314825518087	6.27660879025143	6.62522528359981	5.90979052487996	5.74698623660917	5.79762626231497	5.49707623556181	5.54806523231492	5.69496111985098	5.66724372505124	5.17637958715301	5.33483024392018	5.1647805161501	5.19316147077166	5.8323969117515	5.20335952416251	5.017502987804	5.60213092446131	5.26840884029885	5.25673351300454	5.24852739214375	4.92235742325205	5.23127602165363	6.01592183129749	5.92250428697551	7.47613321064552
ENSG00000039139	DNAH5	NA	NA	NA	NA	NA	NA	NA	NA	NA	NA	NA	NA	NA	NA	NA	NA	NA	NA	NA	NA	NA	NA	NA	NA	NA	NA	NA	NA	NA	NA	NA	NA	NA	NA	NA	NA	NA	NA	NA	NA	NA	NA	NA	NA	NA	NA	NA	NA
ENSG00000039319	ZFYVE16	0.822240090149907	1.45296507415476e-08	0.51853025306546	0.45188676329565	UP	0.2014119141	0.4263581815625	0.3552849379	0.478968761875	0.1388475305625	0.0375850870750001	0.2249462674625	0.123683823975	0.327893577257505	2.42875191663641	2.64543596340263	2.5537765817292	3.0935621750648	2.7684762551752	2.74369794262838	3.2440717130943	2.95671167286873	2.50362788657953	2.7105253787597	3.00147454059864	2.72533554859644	3.13905839067018	2.82431526101728	2.36836899850797	3.38820446909438	3.09187956588488	2.89616021580134	2.56638464596207	2.38213413701297	2.43709966761087	3.2007772479819	2.67829241078665	2.68218690204055	2.74676555325313	2.61425100772448	2.06488464195577	2.92988638778642	2.47089793166599	2.92000010616819	3.24925349703523	3.14516409736683	2.30116196738727	3.27396113301205
ENSG00000039523	RIPOR1	0.475756205527361	2.84089298405384e-06	0.623525321924552	0.470047626817916	UP	0.424159739799999	0.200636657812501	0.1058394074	0.3333936503125	0.132974752312499	0.3486847280375	0.223523081987499	0.2275542429125	0.575976740581604	4.95121714100135	5.4000143479406	4.88048072585647	4.37331177614075	5.11192232556336	4.64885162996599	4.47908271510464	5.11976932670551	4.59133924883167	4.41776794958076	4.34354134331249	3.85526410536661	4.9773192051378	4.96799741172686	4.91690606341372	4.07905968720426	5.14356692685156	4.85692302956495	4.5850809864338	5.16555122008373	4.74904788978693	4.26789731964214	4.5460109466985	4.15275472900143	4.96423066465528	5.32223206922524	4.96962317808644	4.82164149074277	5.03760050891668	5.35381222583601	4.48005982322024	4.9395137118058	4.22642894107114	4.98042448452278
ENSG00000039537	C6	NA	NA	NA	NA	NA	NA	NA	NA	NA	NA	NA	NA	NA	NA	NA	NA	NA	NA	NA	NA	NA	NA	NA	NA	NA	NA	NA	NA	NA	NA	NA	NA	NA	NA	NA	NA	NA	NA	NA	NA	NA	NA	NA	NA	NA	NA	NA	NA
ENSG00000039560	RAI14	0.0892363742405469	0.00871705947745881	0.956366452577449	0.159485460072513	DOWN	0.652695325	0.578712093125	0.441440543	0.451914046250001	0.3929319510625	0.308475215937499	0.0739832318749993	0.010473503250001	0.799528183912671	4.95417380166273	5.58701275091285	4.94890538989119	5.15127688569226	6.70953596115292	5.58140855377895	5.94550792221901	6.24169799152972	6.34682376932983	4.19169717433225	6.26372036820324	5.31777802471651	4.32216826974676	4.97668449076581	5.28975134384977	5.28037423321096	5.22001069083074	5.33178020335466	4.85156690348233	5.88766888167287	5.15472243241903	4.91338611246798	4.07268110440466	6.02674757005909	5.0199342656937	5.66902750164511	5.53139282806863	5.46594323632138	5.99494227570897	4.98112374664072	5.12854114622496	5.60121208402974	5.47731117806224	4.86394783499969
ENSG00000039600	SOX30	NA	NA	NA	NA	NA	NA	NA	NA	NA	NA	NA	NA	NA	NA	NA	NA	NA	NA	NA	NA	NA	NA	NA	NA	NA	NA	NA	NA	NA	NA	NA	NA	NA	NA	NA	NA	NA	NA	NA	NA	NA	NA	NA	NA	NA	NA	NA	NA
ENSG00000039650	PNKP	0.991776962426278	0.12407213922626	0.939063544209478	0.474880567650195	UP	0.1725368556	0.3427118945625	0.0789964016999996	0.234158372812499	0.0675637148125001	0.0525506469625001	0.1701750389625	0.1551619711125	0.467765304634711	4.58996083936619	3.63452156080651	4.05634991850593	3.52015932622021	3.26770222447136	4.25574147695823	3.83138881108153	3.00147454059864	4.13358320510129	4.0702262393063	4.29258773956324	3.82022040615669	3.774880195811	3.96105310746457	3.57325356030054	3.93297423586274	3.70650064041602	3.65043428658287	4.00143054110577	4.05223019112967	4.16838167939143	4.39312897466724	4.55996990262421	4.03084587591731	3.93162587682717	3.9381177427642	3.34933828724142	3.81576064060465	3.7220095402148	4.03342283210761	4.26054945586121	3.67529167149262	3.78727824405005	4.38613329731083
ENSG00000039987	BEST2	NA	NA	NA	NA	NA	NA	NA	NA	NA	NA	NA	NA	NA	NA	NA	NA	NA	NA	NA	NA	NA	NA	NA	NA	NA	NA	NA	NA	NA	NA	NA	NA	NA	NA	NA	NA	NA	NA	NA	NA	NA	NA	NA	NA	NA	NA	NA	NA
ENSG00000040199	PHLPP2	0.1042038007769	0.00499068201853429	0.869556613271041	0.161507985918489	DOWN	0.4190047286	0.30699792	0.1001093217	0.2192940128125	0.3070361248125	0.0758446251	0.1120068086	0.1191846911125	0.434031137575496	1.19983482950111	1.874610101679	1.54915817115702	0.922783240677296	1.22579298645926	1.12718988316817	1.59176548194188	1.90838866672381	1.07342571837828	1.49240540715753	1.60653821326903	1.28120245067659	1.38370647213143	1.80514705947899	1.54886766147964	1.26545472650846	1.55384412496077	1.59800030730798	1.38736577552705	1.82001215404801	1.18459491340135	1.36061911106891	1.37012832540993	1.80297016170104	1.78460094320978	2.33012394309308	2.03987241417483	1.03582132619727	2.11981903714715	1.22016901801072	1.08893742912886	1.43201358744884	1.27092276909395	0.784533103911019
ENSG00000040275	SPDL1	0.0526512154250901	0.000165065564652955	0.893213960559065	0.00214194864877881	DOWN	0.3773164387	0.2777524705	0.6684636944	0.47905323825	0.9415667481875	0.8517202602375	0.0995639682000005	0.189410456150001	0.981495833417774	4.72070814063845	4.30135401137379	4.18638147297467	3.17978935283819	4.05390884345158	3.05014390945347	3.91743147996848	3.1944813184316	3.33814113073336	3.24960066779121	2.76920975004196	2.9254105751507	3.6650580663993	2.67557457174042	2.13996192291728	4.35686405673701	3.91914890479779	3.28108256981141	4.99465713245409	4.7515717128393	4.60192269115645	4.71694157651523	3.27261588996462	4.01603818778493	4.70969247731236	4.72331328540668	3.44052160150975	4.14240935322741	4.21880955234799	3.9889115154766	3.29880452877116	3.36788295090635	2.2038283206023	1.7230090347363
ENSG00000040341	STAU2	0.0927618341191173	0.000864959034049152	0.983105842580536	0.138016739868699	DOWN	0.5894602612	0.495002087125	0.5367677631	0.5977482348125	0.21947767625	0.3749163220375	0.0944581740749997	0.0609804717125	0.662784018297593	2.63796258893661	2.95531164088054	3.24819846058902	3.24819846058902	1.89503026307154	2.43672583930394	3.32555696845913	1.92857640759055	2.85508399241129	2.52529410400455	2.39863617714678	1.13095777758629	3.51824592701347	2.59164353965894	2.20083131981599	3.37910743889747	2.24185980375534	2.75893343327524	2.26824875851124	2.48988702859211	2.61425100772448	3.1988587253507	1.58470339347036	2.22811439465085	2.13871067665137	2.45066264396141	2.16911865487644	2.65355229226781	2.46282245354476	1.88384376717017	3.76896166380478	1.5463864183518	1.35038855125909	2.47057968828713
ENSG00000040487	SLC66A1	0.978506168107621	0.00119801651220152	0.683699623623303	0.0769475179148498	UP	0.1093816162	0.3109288536875	0.2359299695	0.6157598131875	0.0304526855625	0.1478299206375	0.2015472374875	0.3798298436875	0.491149658636069	3.49711988764687	3.45606614113224	3.49392367742131	3.24746148272825	2.91044971407534	3.16740590168969	3.19341737846497	3.06236872052982	3.13514146376625	3.93695552343637	2.95597041419762	3.42284789913395	3.15740897205368	3.57755223332018	2.75124225372554	3.25035877038874	3.28701082305203	3.19123205797292	3.50058845397009	2.73666514938607	2.70630686072369	3.29952536934359	3.78727824405005	2.45480903437703	3.31814826674219	3.28557164732773	3.14547185179999	2.6970174781839	2.94525243079144	3.27032083198065	3.24224257870805	3.31968069338177	3.03557687927122	3.36968146790325
ENSG00000040531	CTNS	0.290356682038877	0.178071719668013	0.699330749632447	0.927448959898257	DOWN	0.1476639419	0.0774609546875	0.3934311267	0.1812554281875	0.057623590875	0.199596302175	0.0702029872124998	0.2121756985125	0.587637544923842	2.73035176431774	2.60654110593508	2.55190088215276	3.49195199769962	2.90908816167283	3.12827839295366	3.85945297918094	2.95704618154395	3.20275826663761	3.39336019889817	3.1832557784054	3.04134508121647	3.27810508604333	3.36038746850919	2.85327250675927	3.26953547535337	2.78817024412111	2.68360946248421	3.40827168882395	2.87324043133875	3.28592212140886	2.88847791096164	3.8109156457185	2.88261095985582	3.22244065569124	3.56581754212589	3.20976565580734	3.36788295090635	3.37872874478992	2.13605597264723	3.13546340821611	3.53111641219197	3.13727696563795	3.60424574068702
ENSG00000040608	RTN4R	NA	NA	NA	NA	NA	NA	NA	NA	NA	NA	NA	NA	NA	NA	NA	NA	NA	NA	NA	NA	NA	NA	NA	NA	NA	NA	NA	NA	NA	NA	NA	NA	NA	NA	NA	NA	NA	NA	NA	NA	NA	NA	NA	NA	NA	NA	NA	NA
ENSG00000040633	PHF23	0.105211183022935	6.03198989163297e-07	0.950607066101001	0.408231638979016	DOWN	0.275107000499999	0.381163736937499	0.5419989942	0.721354736375	0.2296348238125	0.30293382955	0.1060567364375	0.179355742175	0.647716972846946	4.13618475948799	4.63404677078707	4.68862798348685	4.6320243709292	3.93297423586274	4.42301787888527	4.88393187044773	4.42696676858543	3.79094552850803	4.61481124819731	4.48196208461619	4.66623443797501	4.16409041873231	3.88910703751262	3.32262978148463	4.4609057183028	4.36435537871541	4.11115124298905	4.1595571535909	4.47760105408172	3.71295137368784	5.07199841579349	4.95673597349959	4.27584271215269	5.3522336441988	4.26873243373296	3.8097628859094	4.78049524998708	4.07268110440466	4.03507882059706	4.68723391723209	4.48062729169277	3.21556743659688	4.70502525117125
ENSG00000040731	CDH10	NA	NA	NA	NA	NA	NA	NA	NA	NA	NA	NA	NA	NA	NA	NA	NA	NA	NA	NA	NA	NA	NA	NA	NA	NA	NA	NA	NA	NA	NA	NA	NA	NA	NA	NA	NA	NA	NA	NA	NA	NA	NA	NA	NA	NA	NA	NA	NA
ENSG00000040933	INPP4A	0.831636345841662	0.0031630423621845	0.930980982875279	0.782213456414347	UP	0.3725670699	0.2604794945	0.0297274170999997	0.0974549684374999	0.16670801675	0.0725619441874996	0.1120875754	0.0677275513375002	0.659562898748203	3.05840117433527	2.24898461568917	2.5265998503466	3.09848984931605	1.96674269702694	2.45591371485391	2.63223046955701	2.82145916174358	2.26174016846561	1.9343436392789	2.09532317179609	2.34026085899821	2.47860354483825	2.2195319116938	2.4280791379118	2.97620574639397	1.75455543857952	3.16212685109731	2.21189257640014	2.79366839070764	2.28312147103652	2.27802702073415	1.87102678458917	2.96572797850518	2.53149519199163	1.97068916187488	2.95531164088054	2.66619865212369	2.39823580019979	2.78428030114881	2.52754526253753	2.07763984326996	2.23014258050143	2.60179640562236
ENSG00000041353	RAB27B	NA	NA	NA	NA	NA	NA	NA	NA	NA	NA	NA	NA	NA	NA	NA	NA	NA	NA	NA	NA	NA	NA	NA	NA	NA	NA	NA	NA	NA	NA	NA	NA	NA	NA	NA	NA	NA	NA	NA	NA	NA	NA	NA	NA	NA	NA	NA	NA
ENSG00000041357	PSMA4	0.521437066717488	2.59906033491506e-09	0.494600996559612	0.00819288140350269	DOWN	0.4033097586	0.7312973440625	0.3419117943	0.9345324116875	0.0995187888749998	0.165114243050001	0.3279875854625	0.5926206173875	0.48141706875335	6.32557758576743	6.52677541262261	6.53408107695309	6.20367505961365	6.59174024114946	6.46806466597478	5.78383345291551	6.372821991198	6.56061730298127	6.01054527675477	6.485519562678	6.21192845514356	5.79482814527541	6.27789028543707	6.75235016467412	6.44215718182347	6.69291408151151	6.6653133116879	6.41244069136142	6.45287847415656	6.63562328144647	6.56962791322735	6.81945146528405	6.73228031590114	6.03947355441856	6.57101579570704	6.45722772963106	5.67634065144496	6.50058969798311	5.660131417366	6.02341029565839	6.48840627400176	6.78100129044147	5.05916613848003
ENSG00000041515	MYO16	NA	NA	NA	NA	NA	NA	NA	NA	NA	NA	NA	NA	NA	NA	NA	NA	NA	NA	NA	NA	NA	NA	NA	NA	NA	NA	NA	NA	NA	NA	NA	NA	NA	NA	NA	NA	NA	NA	NA	NA	NA	NA	NA	NA	NA	NA	NA	NA
ENSG00000041802	LSG1	0.167078981839264	0.000237112278434896	0.59422064717522	0.00141570424251	DOWN	0.1313247089	0.5138413014375	0.171022796	0.4693650745	0.0199627108125	0.10413702485	0.3825165925375	0.2983422785	0.378986751710545	3.69445593437665	3.46914756296784	3.69170122132521	3.20383387604028	3.37159184692921	3.64712241345906	3.24663756474083	3.08838595228677	3.44999576840203	3.32446766508668	3.09652485010705	3.30432407971484	3.08057947917142	3.637932546874	3.30500568997493	3.66394054628318	3.68414050803493	3.30875953143533	3.26547000340151	3.36394905122283	3.74595579044811	3.65729206234804	3.65729206234804	3.6704064417647	3.39914440134784	4.02105068872008	3.90364884568982	3.61874295492323	4.07779646057663	3.8378731037879	3.13514146376625	3.76325936186866	3.71783547188853	2.12940017170839
ENSG00000041880	PARP3	0.233312326155727	0.359930669334596	0.492429746521707	0.030010282444807	UP	0.1569118142	0.1210199835625	0.0435964019000004	0.0100672549375007	0.3566999389375	0.267144451462499	0.0358918306374996	0.0335291469624996	0.488749301163452	4.55953399355763	4.44631063536777	4.96244985069188	5.10986251072255	5.12660441181164	5.17978746990626	5.39291310509231	5.30344395125445	5.07752111201258	4.77392285603985	4.92873395770144	5.09111774076751	5.1992519316247	4.76389088816518	4.95775957842848	5.11564001829007	5.22273936709471	5.51553121079349	5.10677946182548	4.84184948390504	4.48566690543667	4.29906948482776	3.74912258497981	4.55593063046627	4.99799352803016	4.99272368568583	5.14918094991105	4.75793772303511	4.36836744032189	4.77392285603985	5.32588373195986	5.37007553145864	5.60289048843898	5.41001696910581
ENSG00000041982	TNC	0.355822876670262	1.62270756858601e-05	0.630589765163834	0.36876211554162	UP	0.2597395925	0.504942979125	0.386221190800001	0.750674585062501	0.4675347089375	0.586784716575	0.245203386625001	0.3644533942625	1.0012973494068	6.20047006068641	6.6338285523673	6.36196266323568	7.37157142783596	7.92005746036583	7.60432213417575	7.64740106898495	8.10499860680286	7.64019786081856	7.03293294841382	7.55451306982814	7.49394548981079	6.77317579680683	6.81397427747779	7.42784651276359	7.32515156748472	7.42784651276359	7.77717816704331	6.63217948467662	7.06465675795739	6.72173416611924	6.15102631884984	5.35532232695206	6.91348955530401	6.46806466597478	6.99908133333983	7.32200907081001	6.27660879025143	6.60169914462977	6.47810785466767	7.38156050433888	7.7926718685876	8.20780821303129	6.51098788353888
ENSG00000041988	THAP3	0.7527134288672	0.215993302301109	0.685249428142851	0.232729387344842	UP	0.0446350632999994	0.163015577062501	0.0885161654999997	0.1459821505	0.0217967484375006	0.137914550674999	0.118380513762501	0.0574659850000003	0.365451412555946	5.93912099603541	6.35376366548806	6.2613716176124	6.52052537867693	6.24888250818738	6.51747164557402	6.37412669489354	6.05513957742146	6.35376366548806	6.2613716176124	6.07615168128404	6.26248883058875	6.0574214446561	5.98817543740505	5.87319752948995	6.02455765947411	5.96058321614709	6.31744755877614	6.372821991198	6.3663147653466	6.53846144439972	6.42489270341049	6.32949740353531	6.09985620986459	6.39510314926431	6.44532178993147	6.24411437708065	6.38708081981211	6.48684178067595	7.17401146843974	6.28381765683124	6.27789028543707	6.20267119796891	6.49163030913481
ENSG00000042062	RIPOR3	NA	NA	NA	NA	NA	NA	NA	NA	NA	NA	NA	NA	NA	NA	NA	NA	NA	NA	NA	NA	NA	NA	NA	NA	NA	NA	NA	NA	NA	NA	NA	NA	NA	NA	NA	NA	NA	NA	NA	NA	NA	NA	NA	NA	NA	NA	NA	NA
ENSG00000042088	TDP1	0.145861388213054	0.199175559446441	0.893213960559065	0.282007118175905	DOWN	0.1884498454	0.351098841375	0.0985681507999998	0.3185444555625	0.4300775431875	0.487404851975	0.162648995975	0.2199763047625	0.708086503991186	2.86522201732863	2.70281168344779	3.25552407580017	2.59397180182563	1.53308304076619	1.49787570822216	3.42360683274191	2.43642913124461	2.6725545912125	1.78940623576685	2.67933096097916	2.73372502139084	2.60590783817027	2.6970174781839	2.34266466211039	2.77575767134861	2.55478557369982	1.84193070885837	3.07640430046755	2.96253795370021	3.48457904433078	2.8456661165464	2.17762891770353	2.689028231897	4.14041159696085	2.94696517290107	3.58796614248452	2.12620463845205	3.667470662782	3.15102971937045	2.59636444042411	1.76723046649219	0.815471266366794	1.51047899315549
ENSG00000042286	AIFM2	0.221507756942628	0.0163123434220776	0.80766186623777	0.51616141554317	UP	0.00740909320000016	0.211386615875	0.1775885532	0.3473243309375	0.28135375125	0.2322938199125	0.203977522675	0.1697357777375	0.426582496495881	3.20976565580734	2.93060745277691	3.17941400377897	3.4943655740771	3.4672206170406	3.33661364261987	3.36215135576946	3.35357398460795	3.50015359650731	3.36434232617471	3.24784547608341	3.93251641305307	3.11035747670658	3.46136672219881	3.54453913533603	3.10627025882382	3.34609487315185	3.20311715330475	3.38894933291715	3.30654325775587	3.06883693523163	3.02947422465798	3.0263552846393	3.01596794628815	3.32113321455209	3.37281112082256	4.08495536803105	3.34275903768761	3.14305872958541	3.63933976239426	3.60137721791132	3.96537441227199	4.36520219444248	3.43134607032847
ENSG00000042304	C2orf83	NA	NA	NA	NA	NA	NA	NA	NA	NA	NA	NA	NA	NA	NA	NA	NA	NA	NA	NA	NA	NA	NA	NA	NA	NA	NA	NA	NA	NA	NA	NA	NA	NA	NA	NA	NA	NA	NA	NA	NA	NA	NA	NA	NA	NA	NA	NA	NA
ENSG00000042317	SPATA7	0.895704614623134	0.00800002320279263	0.919517430659773	0.650227853125599	DOWN	0.534384482	0.3394044390625	0.5890329726	0.581960310125	0.1081529553125	0.07975442515	0.1949800429375	0.00707266247500016	0.821871313013265	1.77802470923071	1.61994716126175	1.51550261403155	2.05236205026065	2.37750517388993	1.47234604445851	1.89078512020965	1.03211005500458	1.6074186825169	2.72904579927622	2.25093199308561	2.5557811913653	2.7105253787597	1.7003439336694	0.828141367642019	2.32241769579098	1.49268034952457	2.62911332553539	1.92948614411865	1.62790382244631	2.52430156984078	2.75656681201433	1.76846481362574	1.93180770029412	2.05891085702241	1.53684735959509	1.78940623576685	2.51602416866984	1.99356930291931	0	1.87134071735402	1.19166497482881	1.0266497702152	2.62911332553539
ENSG00000042429	MED17	0.840267818434414	0.713260052938915	0.70031958675167	0.592840741530863	DOWN	0.0505633153000002	0.0128088960624999	0.0918070041000001	0.27745914875	0.142526511875	0.2644940602125	0.0377544192375003	0.18565214465	0.608744373257771	3.21599718595004	2.78918044303358	2.34900043637326	3.33701376647044	3.2295862072174	2.11175982941911	3.21599718595004	3.37910743889747	3.03557687927122	2.21122358471409	2.72833105121084	2.2543182613654	2.21092793993599	2.05616303673398	2.64201898017277	3.55986803956872	2.60067609021689	1.87361348732211	2.53947834042859	3.40354033909055	3.31569124907178	2.67625410473537	2.52694190968352	3.33025297537384	2.50728630248198	2.82918959796761	2.91501956225357	2.41777920360723	2.85474268426735	3.14650394662115	3.2426466203351	2.53947834042859	2.84909788998578	2.81294806436329
ENSG00000042445	RETSAT	0.0960103220929546	0.0105351551291169	0.920747248283582	0.0325489097321325	DOWN	0.1002210527	0.14692815925	0.2022784156	0.222211548625	0.21331591925	0.186541945725	0.0467071065499995	0.0199331330249999	0.301502249638524	3.92299966164558	3.70668525684805	3.46406566118459	3.63133400969948	3.14615518652974	3.31176901883559	3.8723476547251	3.98940602869468	3.22203669766901	3.62301671096463	3.48811665110927	3.76005651982212	3.85770850285186	3.70165333359116	3.61372056813724	3.69334745270575	3.70360994807326	3.48494093811515	3.72360644608902	4.07862149322888	3.7884729965865	3.83660411156131	3.76535460223736	3.89783493995108	3.51824592701347	3.56414737893769	3.47961809860399	3.65575285178137	3.18900290090769	3.28966369247042	3.60570470166394	3.51056916462036	3.52381481565936	3.28811077471166
ENSG00000042493	CAPG	0.414731931068643	0.000755318838219677	0.867772001779415	0.343960099461205	DOWN	0.1066778926	0.252151058375	0.194894119300001	0.2632315835	0.31127078025	0.234135078674999	0.145473165775	0.068337464199999	0.63497965771318	7.36246162752921	7.18779724315711	7.26995876321029	8.2708927687432	7.8315112751557	8.05773565237637	6.89258961167908	6.53287693387782	6.74471889847485	7.81140742411643	7.50770172484116	7.504318398884	7.41259883231653	7.15691005700218	6.79672069919367	7.15915262348202	7.17080050634427	6.74471889847485	7.33933981449168	7.26704657348942	7.59468419201441	7.36545204712168	7.79662938662792	7.35420868714672	7.0522192998795	7.35134011993303	7.12687956295092	7.4467108184629	7.24343208156522	6.96993947152398	7.83516749364254	7.64019786081856	7.76578054662228	7.25230962689468
ENSG00000042753	AP2S1	0.0641536975389074	0.207115617002307	0.777086359307814	0.0183987530137772	DOWN	0.0663438583999998	0.16805237825	0.141072664899999	0.181212516875	0.42365703375	0.362088365875	0.10170851985	0.0401398519750007	0.558316345107304	8.19247378024988	8.1141658779625	8.21198242503401	8.1141658779625	7.78453179223122	8.061939361671	8.06658415201777	7.87708966072423	8.061939361671	8.74599458213505	8.09038128364306	8.10981498691726	7.7926718685876	7.85674106495165	7.69421837284994	7.906840770905	7.96881198573524	7.69760169130793	8.01291269457071	8.15265200311054	8.23329910881868	8.37706754713491	8.9947720677587	8.17369087619076	8.05773565237637	8.0949528961104	7.71204386075415	8.03949021549609	7.70839982544948	7.93868021640428	7.85218483475573	7.75807423448323	7.504318398884	7.50045559271949
ENSG00000042781	USH2A	NA	NA	NA	NA	NA	NA	NA	NA	NA	NA	NA	NA	NA	NA	NA	NA	NA	NA	NA	NA	NA	NA	NA	NA	NA	NA	NA	NA	NA	NA	NA	NA	NA	NA	NA	NA	NA	NA	NA	NA	NA	NA	NA	NA	NA	NA	NA	NA
ENSG00000042813	ZPBP	NA	NA	NA	NA	NA	NA	NA	NA	NA	NA	NA	NA	NA	NA	NA	NA	NA	NA	NA	NA	NA	NA	NA	NA	NA	NA	NA	NA	NA	NA	NA	NA	NA	NA	NA	NA	NA	NA	NA	NA	NA	NA	NA	NA	NA	NA	NA	NA
ENSG00000042832	TG	NA	NA	NA	NA	NA	NA	NA	NA	NA	NA	NA	NA	NA	NA	NA	NA	NA	NA	NA	NA	NA	NA	NA	NA	NA	NA	NA	NA	NA	NA	NA	NA	NA	NA	NA	NA	NA	NA	NA	NA	NA	NA	NA	NA	NA	NA	NA	NA
ENSG00000042980	ADAM28	NA	NA	NA	NA	NA	NA	NA	NA	NA	NA	NA	NA	NA	NA	NA	NA	NA	NA	NA	NA	NA	NA	NA	NA	NA	NA	NA	NA	NA	NA	NA	NA	NA	NA	NA	NA	NA	NA	NA	NA	NA	NA	NA	NA	NA	NA	NA	NA
ENSG00000043039	BARX2	NA	NA	NA	NA	NA	NA	NA	NA	NA	NA	NA	NA	NA	NA	NA	NA	NA	NA	NA	NA	NA	NA	NA	NA	NA	NA	NA	NA	NA	NA	NA	NA	NA	NA	NA	NA	NA	NA	NA	NA	NA	NA	NA	NA	NA	NA	NA	NA
ENSG00000043093	DCUN1D1	0.368969905499494	0.266280831398756	0.842867648045406	0.573347707005159	DOWN	0.2285410856	0.1815418259375	0.1185605664	0.1752064278125	0.142158768125	0.388926502675	0.0469992596625004	0.0566458614124996	0.605031696440513	1.93543787873281	2.96329313549332	1.97032227753334	1.86728668627354	2.11272194300308	1.82201968395646	2.01404502661728	3.1081174210438	3.04678673898993	2.23266654172606	2.17860454898105	1.85277312105663	1.86113436976214	2.97757901831204	2.07082474601787	2.36011758388513	2.16185702400654	2.56972521084264	2.01127642837685	2.3132911237006	2.73854769574906	2.68425038861727	2.06337861932853	2.56768320230596	1.91252690855572	1.59911537550098	2.00343628122837	1.8777668602985	1.56396140693923	1.29999561702573	2.67324372500481	1.30054796437531	0.911216538820717	1.61021032319268
ENSG00000043143	JADE2	0.898398110673737	2.31587489532501e-09	0.666832133171664	0.54825536681591	UP	0.1809368137	0.0935290976875001	0.7637699766	0.8784110099375	0.0323142183750003	0.234362967725	0.0874077160124997	0.1146410333375	0.630193559536754	3.82385907870546	4.10136158452074	4.62483458879268	3.95014723913797	4.57064922273534	4.25400656985926	3.59391210846757	3.62573570194705	4.57153014827681	3.66350052115849	4.14240935322741	4.25874206365297	4.31904718247347	3.36394905122283	4.4252663947245	4.00573016735912	3.43202404969646	4.7617354315158	3.40209268102793	4.07063248144347	4.12337419457617	2.72130970268448	3.1981663094584	4.81896507561686	3.97807838129949	4.67884219526047	5.14498466516224	4.32879987839601	4.41207504922355	4.44073758654547	3.71847091228732	3.46914756296784	5.26062541132604	4.60830674754312
ENSG00000043355	ZIC2	NA	NA	NA	NA	NA	NA	NA	NA	NA	NA	NA	NA	NA	NA	NA	NA	NA	NA	NA	NA	NA	NA	NA	NA	NA	NA	NA	NA	NA	NA	NA	NA	NA	NA	NA	NA	NA	NA	NA	NA	NA	NA	NA	NA	NA	NA	NA	NA
ENSG00000043462	LCP2	NA	NA	NA	NA	NA	NA	NA	NA	NA	NA	NA	NA	NA	NA	NA	NA	NA	NA	NA	NA	NA	NA	NA	NA	NA	NA	NA	NA	NA	NA	NA	NA	NA	NA	NA	NA	NA	NA	NA	NA	NA	NA	NA	NA	NA	NA	NA	NA
ENSG00000043514	TRIT1	0.991536538710033	0.0484692287784813	0.663123338741686	0.578385189793314	DOWN	0.2641216552	0.4214145820625	0.4049597713	0.0684697034375001	0.2414990644375	0.2522839302875	0.1572929268625	0.3364900678625	0.56463234613047	2.35035699638272	2.23507725307526	2.66581951890575	1.65362665366021	1.48554300105962	2.12909003168593	2.65739314482393	2.49366312223292	1.84072858478358	2.60528892783725	1.95368078595312	2.78089682674069	2.52790285252497	2.10267780082041	1.85249837561685	2.44003512388596	2.67354181258466	1.7871548759024	2.33612199587161	2.72533554859644	2.4792558869613	2.2959322487436	2.34297128497491	1.55015014684013	1.91319344436768	2.33478703841821	1.54982624468416	3.09683161130728	0.888188772859988	1.19166497482881	2.67527308169242	1.6183268105701	1.10636977498213	2.43609024721093
ENSG00000043591	ADRB1	NA	NA	NA	NA	NA	NA	NA	NA	NA	NA	NA	NA	NA	NA	NA	NA	NA	NA	NA	NA	NA	NA	NA	NA	NA	NA	NA	NA	NA	NA	NA	NA	NA	NA	NA	NA	NA	NA	NA	NA	NA	NA	NA	NA	NA	NA	NA	NA
ENSG00000044012	GUCA2B	NA	NA	NA	NA	NA	NA	NA	NA	NA	NA	NA	NA	NA	NA	NA	NA	NA	NA	NA	NA	NA	NA	NA	NA	NA	NA	NA	NA	NA	NA	NA	NA	NA	NA	NA	NA	NA	NA	NA	NA	NA	NA	NA	NA	NA	NA	NA	NA
ENSG00000044090	CUL7	0.788873084857199	0.0120923218156712	0.697566069130281	0.335361771987202	UP	0.0977874653000002	0.3496864603125	0.1176308787	0.221488632375	0.11877593125	0.0292653100874998	0.2518989950125	0.103857753675	0.353749423192626	3.12389101911472	3.36579058575281	3.2567086659894	3.67356272946168	3.7837531053471	3.53376944989698	3.71965240235099	3.91351002664704	3.34784316151615	3.85489503655923	3.53049356697592	3.47653898300504	3.46754346458242	2.74741262325152	3.55913768492368	3.60609846057451	3.75263055051256	4.17561886972626	2.83948442968053	3.2922937379503	3.22532982673203	3.60442179037326	3.4916361455407	3.47697942117588	3.33741940619346	3.25187108750774	3.19998917449368	3.9880312627377	3.10773394251119	2.78677636586984	4.02355997667958	3.42207840684009	3.59816659385433	3.73070756433489
ENSG00000044115	CTNNA1	0.750771168975036	0.38503583452254	0.618016331871837	0.0407491210471087	DOWN	0.1813579623	0.0685613300624999	0.1757463922	0.1887899368125	0.0810707739999996	0.19568781065	0.1127966322375	0.0130435446125006	0.473306990168685	7.33933981449168	7.34265149388838	7.13495346121036	7.12687956295092	7.03514031523153	7.0595910427311	7.34265149388838	7.25230962689468	7.23747547091328	7.15151004143414	6.99662242753403	6.69291408151151	7.41814947636674	7.12422144578902	7.25822264519591	7.4312657483201	6.92853420455975	7.39666158556333	7.25230962689468	7.22400427230878	7.0522192998795	7.36858008022463	6.81570053559684	7.18499031917643	7.10157563543695	7.02092706653202	7.26126490341426	7.14058803987963	7.11915861824581	6.63709312757389	7.28520203815184	7.19494820998257	7.32200907081001	7.23166972579757
ENSG00000044446	PHKA2	0.876766881569831	0.0838153968928223	0.988354834569211	0.787465668203942	DOWN	0.3124122464	0.2152919059375	0.3125019383	0.2319901229375	0.0643950073125001	0.0477864822125	0.0971203404624998	0.0805118153624997	0.518715760792343	3.19481796976513	2.80182408322379	2.86767837100348	2.25363695412598	2.35172625105366	2.8443298700646	2.42116683864294	2.8635876616952	1.4892670487736	2.6191468319708	2.2630296084024	2.13401461354962	2.81604345640383	1.37307394200978	2.60217487495486	2.56972521084264	2.27054596251675	2.43938150042334	2.91748781177648	2.27374128243565	2.13844358596342	2.65418740426863	3.07924385640857	2.95597041419762	2.36767799282115	2.0415882259864	2.36994083440222	2.98994006281966	2.36134719703175	1.83761046790504	3.1981663094584	3.45265472048213	2.44907538312135	2.21413688356813
ENSG00000044459	CNTLN	0.661820024119964	0.160995467703442	0.962918004895033	0.595801041678277	UP	0.0408914107	0.0480578368125002	0.0711463067	0.109813883625	0.01056181275	0.1170550116875	0.00716642611250018	0.0386675769249998	0.433498100190731	1.74491872558926	1.32307275211717	1.80188599002703	1.70703600017371	1.65677963654721	1.25090940662119	0.920825720764328	1.03814063717277	1.02770750753694	0.952543560569732	1.91890685681616	1.53145118809179	1.32087060036357	0.89383550109534	0.919649367974385	1.3514250172337	1.35914647863715	1.27561218983582	1.78687518361114	0.996103669891265	1.25065460680902	0.942126717430454	0.992856358874301	1.53520013794803	1.39715606789006	1.70851023754365	1.39507973072519	1.00769169101395	1.65303116997268	1.85478239904569	1.02610138477613	1.74455997624504	1.09940200073804	0.584091192035758
ENSG00000044524	EPHA3	NA	NA	NA	NA	NA	NA	NA	NA	NA	NA	NA	NA	NA	NA	NA	NA	NA	NA	NA	NA	NA	NA	NA	NA	NA	NA	NA	NA	NA	NA	NA	NA	NA	NA	NA	NA	NA	NA	NA	NA	NA	NA	NA	NA	NA	NA	NA	NA
ENSG00000044574	HSPA5	0.0855686852554602	1.11008095394618e-07	0.683211952640253	0.00528943584588778	DOWN	0.1353516319	0.2721041869375	0.111622236400001	0.100358173875	0.210948311562499	0.358964929125	0.1367525550375	0.0112640625250009	0.41456803669418	7.19494820998257	7.04761504131009	7.10157563543695	7.1796435829101	7.4612254381889	7.35420868714672	7.27614158863641	7.52751550147452	7.25230962689468	6.98019649319819	7.50045559271949	7.14887682441748	7.13784575278073	7.68270361219137	7.61354369459311	7.68671633617224	7.76918175064687	7.82268590860511	7.35679340911983	7.504318398884	7.55801906652401	7.7160129250814	7.51145450652622	7.79662938662792	7.04761504131009	6.90543168424569	7.23461821216848	7.07621383485384	7.09574198266129	6.88588286287742	7.11676101278168	7.37157142783596	7.18779724315711	6.0574214446561
ENSG00000046604	DSG2	NA	NA	NA	NA	NA	NA	NA	NA	NA	NA	NA	NA	NA	NA	NA	NA	NA	NA	NA	NA	NA	NA	NA	NA	NA	NA	NA	NA	NA	NA	NA	NA	NA	NA	NA	NA	NA	NA	NA	NA	NA	NA	NA	NA	NA	NA	NA	NA
ENSG00000046647	GEMIN8	0.0275015488958082	0.00511053782762093	0.854712606241792	0.0102250114435515	UP	0.2777290285	0.32819471075	0.2968593059	0.6186009486875	0.440546270375	0.1692703098375	0.05046568225	0.3217416427875	0.687413238285968	3.16952687982579	3.29723123999898	2.69902584600568	3.14202911627384	2.70667057340152	3.90283258535674	3.39036963281588	2.56504157692985	3.04213928218119	3.96579911105186	3.02881926973507	2.16112859536109	3.10773394251119	3.63877529241084	2.82070947022601	3.44999576840203	3.19748234686891	2.73814136915302	2.97862683162404	1.51208813484929	2.66320201578356	3.08799792638037	3.82557782496951	3.21294862344917	2.43349279242302	2.69800670524804	2.5349414152401	2.72765764655255	2.20624637598013	2.70956696884458	3.9015904349785	4.03675488568569	3.30762995036802	4.00015847966869
ENSG00000046651	OFD1	0.00893386189606402	0.999384852074892	0.768965645924254	0.316849983721737	UP	0.0395721805	0.0264026133749997	0.2357137734	0.131618951625	0.2392036115	0.54056154265	0.0131695671250003	0.104094821775	0.498498340832319	1.66737744630124	1.53867167311911	2.03625982078295	2.34568568899665	1.58039339733482	2.15717922081926	2.30822677492589	1.58191227885202	1.69516506159372	2.0963266701039	2.31063294254833	1.51078186320528	2.27655627564713	2.51364784852572	1.61963156094234	0.873938272432317	2.18814723032798	2.09433044230161	2.17993104024252	1.42014690445092	1.62471630963358	2.28606775384494	2.73700041957184	1.62443171619799	1.94807648868105	2.07466150515062	1.66397775618373	1.69231864679308	1.33356916291434	1.29089323305908	1.89750949997412	2.53561981147284	2.80764133200685	2.50998526291052
ENSG00000046653	GPM6B	0.0353748480313347	0.0846649206871275	0.876727765880233	0.00863598465383375	UP	0.1049866123	0.0734521992500001	0.2896950286	0.1140189808125	0.4763111215	0.2691006606625	0.0315344130499998	0.1756760477875	0.536433624732898	0.71473310634825	0.955788646344627	1.13805212906713	1.5988277014191	0.877599157811328	1.56801802209756	1.4892670487736	1.63375645746964	1.45489645319713	0.592858612952566	0.614638853619237	0.829773076093882	0.785442186601179	0.447403830748939	1.09065847239512	1.076875888113	0.867055898714686	1.70481562403836	0.859130116569581	1.71250922292005	1.90253689692021	0.949217929076781	0.363405890410769	1.15761887572459	1.14044255399933	0.626605933333571	1.14511321411891	0.996873589344161	1.05503869373883	1.10913610056883	1.65646499579752	1.62760356090605	2.34089776150812	1.84833006744312
ENSG00000046774	MAGEC2	NA	NA	NA	NA	NA	NA	NA	NA	NA	NA	NA	NA	NA	NA	NA	NA	NA	NA	NA	NA	NA	NA	NA	NA	NA	NA	NA	NA	NA	NA	NA	NA	NA	NA	NA	NA	NA	NA	NA	NA	NA	NA	NA	NA	NA	NA	NA	NA
ENSG00000046889	PREX2	NA	NA	NA	NA	NA	NA	NA	NA	NA	NA	NA	NA	NA	NA	NA	NA	NA	NA	NA	NA	NA	NA	NA	NA	NA	NA	NA	NA	NA	NA	NA	NA	NA	NA	NA	NA	NA	NA	NA	NA	NA	NA	NA	NA	NA	NA	NA	NA
ENSG00000047056	WDR37	0.661824487552029	0.0697508260811618	0.875249782320258	0.176533845839232	DOWN	0.0228332795999999	0.196596814875	0.1908761899	0.298354097625	0.0613640079374997	0.0505881788125002	0.173763535275	0.107477907725	0.434371697513473	2.25975099763067	2.2654167860271	2.1408843753095	1.46495367164243	1.73868578664188	2.14191606287123	2.36631102238633	2.37687680786184	2.11821793124575	1.89995199700508	2.04277675570571	2.51530616351895	1.64726796596107	2.2573780361048	2.70495174791569	2.16911865487644	2.17376719071602	2.10304840206009	2.0507918682363	1.46495367164243	1.71152023618799	1.85111228951131	1.18282535323148	1.57135551157501	2.03436523195246	2.2630296084024	2.5647289262413	2.27359513189189	2.02317597390634	2.35405094325949	2.08488196153599	2.45555874115947	2.0592534967157	2.14449632563827
ENSG00000047188	YTHDC2	0.790886454502342	0.155626905940288	0.768447629962016	0.289119499130676	DOWN	0.0297585257000001	0.3997767890625	0.0034482884	0.26981001875	0.166751645625	0.0630951126125001	0.3700182633625	0.26636173035	0.558238784892177	1.65616529508895	1.3402492987629	1.88384376717017	2.52722919130309	2.0382231547241	1.65932793614256	1.42630687355609	2.08809915137144	1.54224876200071	0.800407458257472	2.44003512388596	0.934235164228286	1.23372204585346	0.947022270075244	1.14182137029312	1.37488785349575	1.78239578159905	1.84728170128247	1.64571438234321	1.54288257437691	2.18945981041455	1.91508259082897	0.650491660016877	1.7954511159127	1.7801869211315	1.52386209225461	1.95486960186633	1.79765984998232	2.10168656576446	1.24330624093757	1.97326283350634	1.93419464097317	1.50100570808609	1.09940200073804
ENSG00000047230	CTPS2	0.315436855779215	0.248451821188289	0.837860057081513	0.538253206299758	UP	0.1348374486	0.290004911	0.1895526552	0.183667120375	0.0748205853125	0.0862324119125	0.1551674624	0.00588553482499998	0.526984165555423	0.831811705873263	0.852229110428673	1.17170179421684	0.642532324901543	1.02561271421587	0.805532813306766	1.16781864645617	0.837711887696382	0.724630057407373	1.27500974165926	0.902828868294815	0.589544383851678	1.08791325082857	0.850424540154728	1.07277702599481	1.26259187681118	0.53772677530026	1.62280374022731	1.68934798078533	1.15050893015956	0.574597798145239	0.946745664133491	1.60007396655144	0.820789962168682	1.12566709068853	0.891971772600344	0.538300432673821	1.07792913492835	1.10990434483764	1.29116284857373	0.959964914454059	0.682689869864695	0.531215924409067	1.0266497702152
ENSG00000047249	ATP6V1H	0.409527061915571	0.699356254078535	0.793349866630589	0.773948816649236	DOWN	0.0465007362999996	0.1982348203125	0.0465562469999998	0.0684164816874997	0.1010941701875	0.0643328148624995	0.1517340840125	0.0218602346874999	0.536886808972758	4.2627357642188	4.97800346762192	5.08784708715148	4.83557251828018	4.66085694507835	4.54554014799021	3.92426034674908	4.41579148752373	4.08537211206108	4.70348004396198	4.16317171076909	4.48671969415301	4.01563728857852	5.02053250268754	4.21034832374709	4.27584271215269	4.63747994589212	4.53682606080371	4.969129984977	3.97144566136147	4.83956071040734	4.58456911617368	4.90717679421582	4.15146404558254	4.35335976935333	4.46182099422286	4.64326639537913	4.72494190195427	3.89825729002619	3.59702249937535	4.8902611430121	4.391731506215	4.78107402153235	4.31945299944839
ENSG00000047315	POLR2B	0.755603841950758	0.184488199764298	0.59422064717522	0.326135492768977	DOWN	0.0823273659000003	0.00584972662500016	0.2669555713	0.0805499424999998	0.0367402646874999	0.0731877248375001	0.0764776392750002	0.1864056288	0.339727985488444	4.0542843027179	4.11284686450056	3.93297423586274	3.56308947259649	3.48123779036862	3.48003191325135	3.85687597277674	3.667470662782	3.5517231786835	3.54569021208546	3.89846827917368	3.4943655740771	3.57502613271719	3.56169283887855	3.54221737367139	3.88299230104682	3.63952471620071	3.95785273538312	4.02406543785488	3.83750256668258	4.13398297783648	3.79662880015247	4.08105548759493	3.70360994807326	4.29676107838771	3.90532821749805	3.29553229219121	4.14952085029143	3.73653348391216	2.98308852888851	3.39723082964006	3.55285189724988	3.71965240235099	3.19632683682649
ENSG00000047346	FAM214A	0.252558138021198	1.47994292965474e-05	0.985857812956016	0.217553915033694	UP	0.7498194179	0.7844245095	0.6518157691	0.636633553125	0.23500421175	0.284791519325	0.0346050915999998	0.0151822159750004	0.813204508234304	2.34297128497491	1.95211754740731	2.37951707774713	3.10256901793688	2.23860283722431	0.802879684155433	1.93503735858376	1.83936447705691	2.02922853670657	2.61778812713647	2.10901106313265	0.536757916901574	3.03726559729998	1.89655205785722	1.65616529508895	3.48123779036862	2.08913709292324	2.58851208485193	1.87557809128103	1.7852805291566	2.20803615919695	2.36905714925496	1.41699393703167	2.4089600216871	2.57599671763231	1.65616529508895	1.85478239904569	2.88847791096164	1.74455997624504	3.24298222670647	3.93274534261851	2.08875592165993	2.96145119041018	3.36872435529876
ENSG00000047365	ARAP2	NA	NA	NA	NA	NA	NA	NA	NA	NA	NA	NA	NA	NA	NA	NA	NA	NA	NA	NA	NA	NA	NA	NA	NA	NA	NA	NA	NA	NA	NA	NA	NA	NA	NA	NA	NA	NA	NA	NA	NA	NA	NA	NA	NA	NA	NA	NA	NA
ENSG00000047410	TPR	0.265525217825077	0.00317824356134464	0.600474066136721	0.181967888201563	UP	0.0270180035000003	0.00716366287499959	0.0561140405999998	0.184956560937501	0.290417586125	0.5656698540375	0.0198543406250007	0.128842520337501	0.687690458185076	4.06887614894885	4.07189910671122	3.94309660872064	3.81658493846674	3.76207083638125	3.50015359650731	3.75510204085809	4.06338255229371	3.32866352241526	3.26583261982632	3.53376944989698	3.21079738515465	5.05527242254539	4.86570515176269	4.92235742325205	3.60804243663061	3.64217824785853	3.6890099688397	3.66963027051142	3.41431505187686	3.46652109615478	3.28811077471166	3.30728109541279	4.06542292893132	4.13316498069394	4.01303151719758	3.73729872808713	3.75346136548819	4.01062501748232	3.98961628303467	3.64927574684697	3.59898903859956	3.86925481188973	4.17767696526384
ENSG00000047457	CP	0.327592165898803	0.373343949569759	0.725842055414641	0.122496011535668	UP	0.0592198910999997	0.0718367495625003	0.252450677	0.0334524419375004	0.1612163663125	0.0732747719125006	0.0126168584625006	0.218998235062499	0.642393248485081	3.31677086661401	3.26393517316921	3.37910743889747	3.66589440921913	3.13793229608407	4.25109212826304	3.80941018960116	3.58326020330644	4.00099956962464	4.18507623078428	4.20633996602295	4.04356626591633	3.46987013849291	3.99236336529937	3.60281242059578	3.58909392371676	3.74870469614826	3.99929729536326	3.86515564901229	4.26181871509462	4.45278605533764	3.99115760517754	4.58018567342429	3.82975229600703	4.0290825483436	4.15275472900143	4.26453404921645	3.91241413102249	3.49882967698243	4.53448522267544	3.55686959925799	3.42360683274191	3.4394079574302	4.42435275612619
[truncated: 60,038 more rows]
[truncated: 44 more columns]

## Sheet: selected-top-genes
gene_stable_ID	gene_symbol	fdr.disease	fdr.treatment	fdr.interaction	t.test.ctrl.h.vs.o	directions.ctrl.h.vs.o	fold.change.tnf.h	fold.change.tnf.o	fold.change.lps.h	fold.change.lps.o	fold.change.tnf.h.vs.o	fold.change.lps.h.vs.o	difference.tnf	difference.lps	sd	H011	H013	H014	H031	H033	H034	H041	H043	H044	H051	H053	H054	H061	H063	H064	H071	H073	H074	H081	H083	H084	H091	H093	H094	H101	H103	H104	H111	H113	H114	O1101	O1103	O1104	O1131
[truncated: 148 more rows]
[truncated: 44 more columns]
