# Supplementary material for: Inflammation-Driven Secretion Potential Is Upregulated in Osteoarthritic Fibroblast-Like Synoviocytes
Source: Int J Mol Sci. 2022 Oct 5;23(19):11817. doi: 10.3390/ijms231911817 (PMC9570304; doi:10.3390/ijms231911817)
Supplement: Supplementary file 1 [file ijms-23-11817-s001.zip › Supplementary Table S2.xlsx]

## Sheet: GO_Molecular_Function_2021
Term	Overlap	P-value	Adjusted P-value	Odds Ratio	Combined Score	Genes
chemokine activity (GO:0008009)	7/46	4.428882589716775E-8	7.902044448672197E-6	25.221131114748136	427.0576457125373	CXCL6;CXCL10;CXCL11;CCL8;CCL4;CCL3;CXCL16
chemokine receptor binding (GO:0042379)	7/50	8.063310661910405E-8	7.902044448672197E-6	22.870361207323107	373.54976333286874	CXCL6;CXCL10;CXCL11;CCL8;CCL4;CCL3;CXCL16
oxidoreductase activity, acting on NAD(P)H, quinone or similar compound as acceptor (GO:0016655)	3/16	2.07182278563383E-4	0.009550785339254127	31.574005305039787	267.80792120503367	NQO1;AKR1C1;AKR1C3
CXCR chemokine receptor binding (GO:0045236)	3/17	2.5021651330965595E-4	0.009550785339254127	29.317241379310346	243.13327600733757	CXCL6;CXCL10;CXCL11
cytokine activity (GO:0005125)	7/173	3.083380063741785E-4	0.009550785339254127	5.887464752627531	47.59611344997439	CXCL10;CXCL6;CXCL11;CCL8;CCL4;CCL3;CXCL16
receptor ligand activity (GO:0048018)	9/307	4.7853951297702945E-4	0.009550785339254127	4.2486118487760125	32.479667939040844	FGF5;DPP4;CXCL10;SFRP2;CCL4;IGF2;CCL3;DKK1;FGF10
ketosteroid monooxygenase activity (GO:0047086)	2/5	5.360134629173235E-4	0.009550785339254127	90.63470319634703	682.6017879144435	AKR1C1;AKR1C3
C-X-C chemokine binding (GO:0019958)	2/5	5.360134629173235E-4	0.009550785339254127	90.63470319634703	682.6017879144435	ACKR3;A2M
CCR1 chemokine receptor binding (GO:0031726)	2/5	5.360134629173235E-4	0.009550785339254127	90.63470319634703	682.6017879144435	CCL4;CCL3
CCR5 chemokine receptor binding (GO:0031730)	2/5	5.360134629173235E-4	0.009550785339254127	90.63470319634703	682.6017879144435	CCL4;CCL3
CXCR3 chemokine receptor binding (GO:0048248)	2/5	5.360134629173235E-4	0.009550785339254127	90.63470319634703	682.6017879144435	CXCL10;CXCL11
serine-type endopeptidase inhibitor activity (GO:0004867)	4/60	0.0010178270528537169	0.015606151074410692	9.819444444444445	67.65680947153932	SERPINF1;SERPINA10;SERPING1;A2M
mannosyl-oligosaccharide 1,2-alpha-mannosidase activity (GO:0004571)	2/7	0.0011147250767436208	0.015606151074410692	54.37534246575343	369.70597228777467	MAN1C1;MAN1A1
mannosyl-oligosaccharide mannosidase activity (GO:0015924)	2/7	0.0011147250767436208	0.015606151074410692	54.37534246575343	369.70597228777467	MAN1C1;MAN1A1
androsterone dehydrogenase activity (GO:0047023)	2/8	0.0014790894278400844	0.019326768523777103	45.31050228310502	295.2581233581681	AKR1C1;AKR1C3
chemoattractant activity (GO:0042056)	3/32	0.0016827399837887418	0.020606844580961563	14.142449464922711	90.33251820665853	CXCL10;CCL3;FGF10
protease binding (GO:0002020)	5/118	0.001856011147915742	0.020606844580961563	6.107741815706418	38.413577193126606	COMP;DPP4;ADAMTSL4;BDKRB2;A2M
bile acid binding (GO:0032052)	2/9	0.0018924653186597352	0.020606844580961563	38.83561643835616	243.4944566744586	AKR1C1;AKR1C3
aldo-keto reductase (NADP) activity (GO:0004033)	2/10	0.002354117328323827	0.02428457875534053	33.97945205479452	205.62969286743447	AKR1C1;AKR1C3
alditol:NADP+ 1-oxidoreductase activity (GO:0004032)	2/11	0.002863318100961287	0.02672430227563868	30.202435312024352	176.85864001166365	AKR1C1;AKR1C3
phospholipase activator activity (GO:0016004)	2/11	0.002863318100961287	0.02672430227563868	30.202435312024352	176.85864001166365	CCL8;CCL3
lipase activator activity (GO:0060229)	02/12	0.00341934827151681	0.030463284600786122	27.18082191780822	154.3410054247284	CCL8;CCL3
CCR chemokine receptor binding (GO:0048020)	3/42	0.003690296410463604	0.031447743323950714	10.510875331564987	58.88243334406595	CCL8;CCL4;CCL3
growth factor activity (GO:0008083)	4/87	0.003984107075928238	0.032536874453413946	6.616131191432396	36.557049580346415	FGF5;IGF2;DKK1;FGF10

## Sheet: Bioplanet_2019
Term	Overlap	P-value	Adjusted P-value	Old P-value	Old Adjusted P-value	Odds Ratio	Combined Score	Genes
TGF-beta regulation of extracellular matrix	26/565	7.787344591454645E-14	2.2894793098876655E-11	0	0	7.63615073451139	230.4872170570241	PTGER4;CXCL6;ECM2;MVK;C1R;PPL;IFIT3;RGS4;DPP4;CCL8;TNFSF10;BDKRB2;HAS2;APOE;A2M;GBP2;LUM;AKR1C1;AKR1C3;DKK1;PDGFRL;ELF3;ACKR3;ATF3;CFB;IDO1
Interferon alpha/beta signaling	11/64	1.3289270397619068E-12	1.953522748450003E-10	0	0	29.994353394849195	820.2450613586682	IFITM1;OAS1;IFI27;MX2;HLA-B;IRF7;IFI6;GBP2;IFIT3;IFIT2;OASL
Interleukin-1 regulation of extracellular matrix	13/120	5.197681609514451E-12	5.093727977324162E-10	0	0	17.76981654551748	461.70973921098704	SRGN;CXCL6;C1R;MMP3;HLA-B;HAPLN1;COMP;RGS4;NR4A3;CCL8;CCL4;CHI3L2;A2M
Interferon signaling	11/168	5.0075689888568433E-8	3.6805632068097797E-6	0	0	10.072295318238877	169.31256657659316	IFITM1;IFI27;OAS1;MX2;HLA-B;IRF7;IFI6;GBP2;IFIT3;IFIT2;OASL
Binding of chemokines to chemokine receptors	7/54	1.394804664522445E-7	8.201451427391977E-6	0	0	20.919722347970424	330.2249565556344	CXCL6;CXCL10;CXCL11;CCL4;CCL3;ACKR3;CXCL16
Oncostatin M	13/311	5.644159200459505E-7	2.7656380082251572E-5	0	0	6.318717375093214	90.91038454031626	CXCL6;ECM2;C1R;AKR1C1;MMP3;AKR1C3;SECTM1;CCL8;IBSP;OAS1;CHI3L2;ITGB8;ATF3
Complement and coagulation cascades	7/70	8.553910778324444E-7	3.5926425268962665E-5	0	0	15.594168636721829	217.87715621759597	C1R;CFI;BDKRB2;SERPING1;A2M;CFB;C2
BDNF signaling pathway	11/261	4.002812214589199E-6	1.4710334888615306E-4	0	0	6.295532846715329	78.24411428399348	NQO1;NR4A3;IGFBP4;AKR1C1;IGF2;BDKRB2;AKR1C3;TXNIP;ROR2;DKK1;ATF3
Thymic stromal lymphopoietin (TSLP) pathway	7/90	4.713035551956243E-6	1.5395916136390394E-4	0	0	11.824574895325984	145.030520201219	CXCL10;CD40;KYNU;CLDN7;CCL4;CCL3;IDO1
Immune system signaling by interferons, interleukins, prolactin, and growth hormones	11/280	7.807115905928726E-6	2.2952920763430454E-4	0	0	5.8451957778199874	68.74227849089866	IFITM1;IFI27;OAS1;MX2;HLA-B;IRF7;IFI6;GBP2;IFIT3;IFIT2;OASL
Cytokine-cytokine receptor interaction	10/265	2.8853188865017616E-5	7.711670478468345E-4	0	0	5.568911622620062	58.21344839021891	CXCL10;CXCL6;CXCL11;CD40;CCL8;CCL4;TNFSF10;CCL3;ACKR3;CXCL16
Type II interferon signaling (interferon-gamma)	5/50	3.359740343521294E-5	8.231363841627171E-4	0	0	15.39005439005439	158.53390095708875	CXCL10;OAS1;HLA-B;IFI6;IFIT2
TNF-alpha effects on cytokine activity, cell motility, and apoptosis	7/135	6.621468633772903E-5	0.001497470598714795	0	0	7.650044326241135	73.61337981197813	CXCL10;CXCL11;CD40;CCL4;TNFSF10;ACKR3;CD14
Toll-like receptor signaling pathway regulation	7/142	9.107788681805357E-5	0.0018308482483981843	0	0	7.250801155765695	67.45997129797252	CXCL10;CXCL11;CD40;CCL4;IRF7;CCL3;CD14
Peptide G-protein coupled receptors	8/192	9.341062491827471E-5	0.0018308482483981843	0	0	6.10807453416149	56.67380292779142	CXCL10;CXCL6;CXCL11;CCL4;BDKRB2;CCL3;ACKR3;CXCL16
Complement cascade regulation	3/14	1.3613919093224017E-4	0.002501557633379913	0	0	37.31849529780564	332.2030029835388	CFI;CFB;C2
Immune system	19/998	1.465965399255599E-4	0.002535257808124389	0	0	2.839370976554149	25.06547398369258	CD74;IFITM1;CD40;C1R;MX2;CFI;HLA-B;IFI6;IFIT3;IFIT2;C2;OASL;IFI27;OAS1;IRF7;TXNIP;CD14;GBP2;CFB
Leptin influence on immune response	6/110	1.6881184502510064E-4	0.0027572601354099767	0	0	8.02329360780065	69.69615163452171	CCL4;TNFSF10;ANGPTL1;CXCL16;IFIT2;C2
Chemokine signaling pathway	7/189	5.247966760060545E-4	0.007879397904884655	0	0	5.365521003818876	40.523095525861095	CXCL10;CXCL6;CXCL11;CCL8;CCL4;CCL3;CXCL16
N-glycan trimming and elongation in the cis-Golgi	2/5	5.360134629173235E-4	0.007879397904884655	0	0	90.63470319634703	682.6017879144435	MAN1C1;MAN1A1
G alpha (i) signaling events	7/199	7.123014914833014E-4	0.009801418898466025	0	0	5.0834810874704495	36.840034682117654	RGS4;CXCL10;CXCL6;CXCL11;BDKRB2;ACKR3;CXCL16
Interferon-gamma signaling pathway	5/97	7.73672390682666E-4	0.009801418898466025	0	0	7.509881422924901	53.80350940504384	OAS1;HLA-B;IRF7;GBP2;OASL
FSH regulation of apoptosis	8/263	7.771104252959761E-4	0.009801418898466025	0	0	4.391484593837535	31.4427139449966	RGS4;IFITM1;IGFBP4;IGF2;APOE;CD14;DKK1;ANGPTL1
Activation of C3 and C5	2/6	8.001158284462061E-4	0.009801418898466025	0	0	67.97260273972603	484.6959126300919	CFB;C2
Benzo(a)pyrene metabolism	2/6	0.0018924653186597352	0.022255392147438484	0	0	38.83561643835616	243.4944566744586	AKR1C1;AKR1C3
Interleukin-7 interactions in immune response	3/34	0.002008340368853316	0.022709694940110572	0	0	13.228698553948831	82.15612575990296	CXCL10;CXCL11;CCL8
Complement cascade	4/77	0.002563821572368034	0.02791716823245193	0	0	7.526255707762557	44.90357077197622	C1R;CFI;CFB;C2
Keratan sulfate degradation	2/11	0.002863318100961287	0.029028121437331668	0	0	30.202435312024352	176.85864001166365	LUM;PRELP
Tryptophan catabolism	2/11	0.002863318100961287	0.029028121437331668	0	0	30.202435312024352	176.85864001166365	KYNU;IDO1
Cell adhesion molecules (CAMs)	5/133	0.0031218694316893967	0.03059432043055609	0	0	5.387893356643357	31.084498571411327	CD40;CLDN7;HLA-B;ITGB8;JAM2
ECM-receptor interaction	4/84	0.003512917601266793	0.03231119176882774	0	0	6.865277777777778	38.79780170853743	COMP;TNXB;IBSP;ITGB8
GPCR ligand binding	9/410	0.0035168644102125434	0.03231119176882774	0	0	3.1406914368754375	17.745489150392086	PTGER4;CXCL10;CXCL6;CXCL11;CCL4;BDKRB2;CCL3;ACKR3;CXCL16
Activation of IRF3/IRF7 mediated by TBK1/IKK epsilon	2/15	0.005361339763639019	0.04378427473638532	0	0	20.905163329820866	109.3035115095383	IRF7;CD14
Glycosylation of mammalian N-linked oligosaccarides	2/15	0.005361339763639019	0.04378427473638532	0	0	20.905163329820866	109.3035115095383	MAN1C1;MAN1A1
HDL-mediated lipid transport	2/15	0.005361339763639019	0.04378427473638532	0	0	20.905163329820866	109.3035115095383	APOE;A2M
Coagulation intrinsic pathway	2/15	0.005361339763639019	0.04378427473638532	0	0	20.905163329820866	109.3035115095383	SERPING1;A2M
